# Supplementary material for: Nicotinamide mononucleotides alleviated neurological impairment via anti-neuroinflammation in traumatic brain injury
Source: Int J Med Sci. 2023 Jan 31;20(3):307–17. doi: 10.7150/ijms.80942 (PMC9969499; doi:10.7150/ijms.80942)
Supplement: Supplementary file 1 — Supplementary table 1. [file ijmsv20p0307s1.xlsx]

## Sheet: DEGs_TBI vs Sham
DEGs_TBI vs Sham
gene_id	gene_name	transcript_id	GO	KEGG	KO_ENTRY	EC	Description	trans_type	FPKM.TBI_1	FPKM.TBI_2	FPKM.TBI_3	FPKM.TBI_4	FPKM.sham_1	FPKM.sham_2	FPKM.sham_3	FPKM.sham_5	fc	log2(fc)	pval	qval	regulation	significant
ENSRNOG00000052019	7SK	ENSRNOT00000089598	NA	NA	NA	NA	7SK RNA [Source:RFAM;Acc:RF00100]	misc_RNA	4.55137	4.38189	4.7866	3.31609	7.57186	10.9841	8.49685	8.97208	0.472893	-1.08041	0.000288066	0.00180308	down	yes
ENSRNOG00000005935	A3galt2	ENSRNOT00000007851	GO:0001962(alpha-1,3-galactosyltransferase activity);GO:0005794(Golgi apparatus);GO:0005975(carbohydrate metabolic process);GO:0006688(glycosphingolipid biosynthetic process);GO:0016020(membrane);GO:0016021(integral component of membrane);GO:0016740(transferase activity);GO:0016757(transferase activity, transferring glycosyl groups);GO:0016758(transferase activity, transferring hexosyl groups);GO…	00603(Glycosphingolipid biosynthesis - globo and isoglobo series)	K20736	EC:2.4.1.87	alpha 1,3-galactosyltransferase 2 [Source:RGD Symbol;Acc:727913]	protein_coding	8.34433	7.52715	4.60287	9.51502	0.79182	1.51574	0.65831	1.18031	7.233	2.85459	2.32018e-20	1.93924e-18	up	yes
ENSRNOG00000055111	AABR07000658	ENSRNOT00000086275	NA	04068(FoxO signaling pathway);04110(Cell cycle);04114(Oocyte meiosis);04115(p53 signaling pathway);04218(Cellular senescence);04914(Progesterone-mediated oocyte maturation);05166(Human T-cell leukemia virus 1 infection);05170(Human immunodeficiency virus 1 infection)	K21770	NA	cyclin B2-like [Source:NCBI gene;Acc:100364016]	pseudogene	0.604716	0.836528	0.403602	0.748756	0.168478	0.078183	0.087486	0.128346	5.60787	2.48745	1.14899e-07	1.69744e-06	up	yes
ENSRNOG00000017412	AABR07001512	ENSRNOT00000023387	GO:0000287(magnesium ion binding);GO:0004170(dUTP diphosphatase activity);GO:0006226(dUMP biosynthetic process);GO:0046080(dUTP metabolic process);GO:0046081(dUTP catabolic process)	NA	NA	NA		protein_coding	0.409683	3.30142	1.96971	3.76717	0.887721	0.277392	1.23546	0.350232	3.43463	1.78015	0.00373063	0.015997	up	yes
ENSRNOG00000060475	AABR07001555	ENSRNOT00000082248	NA	NA	NA	NA		lincRNA	8.99435	7.63952	7.45822	8.90492	2.52344	3.8673	6.48909	1.31898	2.32393	1.21656	0.00372648	0.0159904	up	yes
ENSRNOG00000022640	AABR07003235	ENSRNOT00000048947	GO:0016020(membrane);GO:0016021(integral component of membrane)	NA	NA	NA	sialic acid binding Ig-like lectin 8 [Source:NCBI gene;Acc:292846]	protein_coding	0.803518	0.892116	0.748097	1.8263	0.203846	0.048394	0	0.294887	7.80447	2.9643	8.51028e-06	8.00976e-05	up	yes
ENSRNOG00000062061	AABR07003250	ENSRNOT00000092378	NA	NA	NA	NA		sense_intronic	1.91233	2.1392	1.27463	2.85807	2.97464	5.22614	4.72644	3.82246	0.488621	-1.03321	0.00297171	0.0132009	down	yes
ENSRNOG00000047349	AABR07006269	ENSRNOT00000072077	GO:0016020(membrane);GO:0016021(integral component of membrane)	NA	NA	NA		protein_coding	0.929627	1.68551	0.799726	1.41155	0.03364	0.120645	0	0	31.2825	4.96728	1.15645e-13	4.66799e-12	up	yes
ENSRNOG00000053728	AABR07006724	ENSRNOT00000091108	NA	NA	NA	NA		lincRNA	0.160062	0.393135	0.6358	0.407618	0.876492	1.48246	1.58779	0.897302	0.329603	-1.6012	0.000128188	0.000885227	down	yes
ENSRNOG00000017438	AABR07007068	ENSRNOT00000023667	GO:0038023(signaling receptor activity)	NA	NA	NA		protein_coding	15.6039	11.141	14.1178	16.1689	9.26237	7.05132	6.92531	4.94562	2.0235	1.01686	3.93787e-08	6.45634e-07	up	yes
ENSRNOG00000056151	AABR07007642	ENSRNOT00000080165	GO:0005085(guanyl-nucleotide exchange factor activity);GO:0005088(Ras guanyl-nucleotide exchange factor activity);GO:0005089(Rho guanyl-nucleotide exchange factor activity);GO:0005515(protein binding);GO:0005622(intracellular);GO:0005783(endoplasmic reticulum);GO:0007264(small GTPase mediated signal transduction);GO:0034976(response to endoplasmic reticulum stress);GO:0035023(regulation of Rho pr…	NA	NA	NA		protein_coding	4.77586	4.5897	6.70963	8.77513	10.6773	17.89	16.7926	15.5549	0.407952	-1.29353	3.8059e-10	8.99094e-09	down	yes
ENSRNOG00000060525	AABR07007717	ENSRNOT00000090546	NA	NA	NA	NA		lincRNA	0.884337	1.01257	0.574341	0.624687	2.04266	1.72047	1.19757	1.58561	0.472928	-1.08031	0.00317351	0.0139166	down	yes
ENSRNOG00000052173	AABR07008439	ENSRNOT00000082562	GO:0005623(cell);GO:0046907(intracellular transport)	NA	NA	NA	RAN binding protein 3-like [Source:NCBI gene;Acc:294789]	protein_coding	0.337527	0.872111	0.60649	1.13709	2.24262	2.87594	1.42159	1.99965	0.345819	-1.53191	2.0076e-05	0.000171622	down	yes
ENSRNOG00000017695	AABR07012795	ENSRNOT00000023972	GO:0005829(cytosol);GO:0006979(response to oxidative stress);GO:0008379(thioredoxin peroxidase activity);GO:0016209(antioxidant activity);GO:0016491(oxidoreductase activity);GO:0019430(removal of superoxide radicals);GO:0042744(hydrogen peroxide catabolic process);GO:0045321(leukocyte activation);GO:0045454(cell redox homeostasis);GO:0051920(peroxiredoxin activity);GO:0055114(oxidation-reduction …	NA	NA	NA		protein_coding	21.6847	19.4892	19.272	16.1582	11.1302	8.39923	8.06061	8.53733	2.12039	1.08433	2.06753e-08	3.58069e-07	up	yes
ENSRNOG00000003606	AABR07014550	ENSRNOT00000004798	NA	NA	NA	NA		processed_pseudogene	12.1276	10.9051	8.15636	6.87006	6.14666	4.10749	0.528233	4.01691	2.57169	1.36272	0.00561652	0.0222735	up	yes
ENSRNOG00000058474	AABR07015941	ENSRNOT00000079300	NA	NA	NA	NA		processed_pseudogene	4.70585	5.56432	2.12446	4.88163	1.31644	1.27982	1.54834	2.59401	2.56377	1.35827	0.00238723	0.0109266	up	yes
ENSRNOG00000048808	AABR07017624	ENSRNOT00000060297	NA	NA	NA	NA		protein_coding	0.622139	1.34518	1.95897	0.776722	2.46522	3.61883	4.83038	3.40308	0.32848	-1.60612	0.000121325	0.000842757	down	yes
ENSRNOG00000058011	AABR07018244	ENSRNOT00000088277	NA	NA	NA	NA		pseudogene	1.3119	1.30997	0.645808	1.19275	0.029757	0.132953	0.266186	0.333595	5.84982	2.54839	1.79762e-06	2.0033e-05	up	yes
ENSRNOG00000062279	AABR07019209	ENSRNOT00000093318	GO:0005764(lysosome)	NA	NA	NA		protein_coding	5.275	4.81421	4.2405	3.76268	1.21125	2.60391	3.06252	2.06124	2.024	1.01721	0.00534986	0.0214203	up	yes
ENSRNOG00000028016	AABR07021402	ENSRNOT00000088724;ENSRNOT00000092355;ENSRNOT00000090174;ENSRNOT00000092557;ENSRNOT00000066331	NA	04145(Phagosome);04380(Osteoclast differentiation);04670(Leukocyte transendothelial migration);05140(Leishmaniasis);05418(Fluid shear stress and atherosclerosis);05418(Fluid shear stress and atherosclerosis)	K08010	NA	neutrophil cytosolic factor 2 [Source:NCBI gene;Acc:364018]	processed_transcript	2.67735	2.40939	1.69117	3.4418	0.250547	0.721584	0.362426	0.239529	6.49248	2.69877	2.03535e-11	5.92834e-10	up	yes
ENSRNOG00000061982	AABR07024473	ENSRNOT00000092300;ENSRNOT00000092451	NA	NA	NA	NA		lincRNA	0.0389616	0.0662676	0.0624079	0.0533563	0.401191	0.198774	0.453465	0.185572	0.178364	-2.4871	2.30164e-07	3.18032e-06	down	yes
ENSRNOG00000010107	AABR07025295	ENSRNOT00000059673	GO:0005634(nucleus);GO:0005829(cytosol);GO:0005884(actin filament);GO:0005886(plasma membrane);GO:0015629(actin cytoskeleton);GO:0016477(cell migration);GO:0030018(Z disc);GO:0030027(lamellipodium);GO:0030036(actin cytoskeleton organization)	NA	NA	NA		protein_coding	5.95294	3.50032	3.27973	7.20904	2.55863	2.18706	1.76966	1.78188	2.40346	1.26511	1.64032e-06	1.84539e-05	up	yes
ENSRNOG00000052667	AABR07027555	ENSRNOT00000086839	NA	NA	NA	NA		processed_pseudogene	4.84858	6.21009	6.25167	5.8203	3.24523	2.73609	2.60653	2.4423	2.09704	1.06835	0.000150252	0.00101811	up	yes
ENSRNOG00000036397	AABR07027722	ENSRNOT00000054512	NA	NA	NA	NA		miRNA	10.9699	9.39022	4.8926	6.1402	3.49524	3.23306	2.9985	2.94661	2.47707	1.30863	0.00297336	0.0132009	up	yes
ENSRNOG00000049614	AABR07028488	ENSRNOT00000073919	GO:0004867(serine-type endopeptidase inhibitor activity);GO:0010951(negative regulation of endopeptidase activity);GO:0030212(hyaluronan metabolic process)	NA	NA	NA		protein_coding	3.03454	3.72128	3.99376	2.973	7.87342	6.62345	8.38459	6.90413	0.460712	-1.11806	5.30052e-08	8.48595e-07	down	yes
ENSRNOG00000061547	AABR07028795	ENSRNOT00000091727	NA	NA	NA	NA		lincRNA	0.067972	0	0	0	0	0.500443	0.38657	0.475223	0.0498974	-4.32489	0.000218963	0.00141192	down	yes
ENSRNOG00000046195	AABR07029596	ENSRNOT00000058907	GO:0005215(transporter activity);GO:0016020(membrane);GO:0016021(integral component of membrane);GO:0022857(transmembrane transporter activity);GO:0055085(transmembrane transport)	NA	NA	NA		protein_coding	2.28761	2.41569	2.85021	2.15828	0.681841	1.24214	1.02392	0.554636	2.77279	1.47134	9.19375e-06	8.58474e-05	up	yes
ENSRNOG00000061432	AABR07030914	ENSRNOT00000091969	NA	NA	NA	NA		lincRNA	1.75034	1.32615	0.546366	0.759869	3.53897	1.65699	3.86994	2.1719	0.389998	-1.35846	0.0015888	0.00777417	down	yes
ENSRNOG00000053112	AABR07031767	ENSRNOT00000088278	NA	NA	NA	NA		pseudogene	0.654698	0.706099	2.64837	1.80597	2.12532	5.30153	3.31005	2.64748	0.434472	-1.20267	0.00950037	0.0344265	down	yes
ENSRNOG00000024536	AABR07032338	ENSRNOT00000034069	GO:0001946(lymphangiogenesis);GO:0002020(protease binding);GO:0005509(calcium ion binding);GO:0005518(collagen binding);GO:0005615(extracellular space);GO:0010575(positive regulation of vascular endothelial growth factor production);GO:0010954(positive regulation of protein processing);GO:0031012(extracellular matrix);GO:1900748(positive regulation of vascular endothelial growth factor signaling …	NA	K19638	NA	collagen and calcium binding EGF domains 1 [Source:NCBI gene;Acc:361341]	protein_coding	0.324679	0.624578	0.34028	0.549534	0.755793	0.956382	1.3767	0.682522	0.487637	-1.03612	0.00914953	0.0334229	down	yes
ENSRNOG00000024426	AABR07032520	ENSRNOT00000030613;ENSRNOT00000075543;ENSRNOT00000071545	NA	NA	NA	NA		protein_coding	3.00442	3.03927	3.24287	2.02449	6.45895	5.78143	6.15551	4.79265	0.487787	-1.03568	3.0893e-05	0.000252312	down	yes
ENSRNOG00000054841	AABR07035008	ENSRNOT00000087032	NA	NA	NA	NA		lincRNA	0.050051	0.083812	0.111227	0.047356	0.330497	0.514927	0.712208	0.512736	0.141253	-2.82365	4.9653e-09	9.60519e-08	down	yes
ENSRNOG00000024277	AABR07035470	ENSRNOT00000092808;ENSRNOT00000092970;ENSRNOT00000051382	NA	04064(NF-kappa B signaling pathway);04660(T cell receptor signaling pathway);04662(B cell receptor signaling pathway);04662(B cell receptor signaling pathway)	K07367	NA	caspase recruitment domain family, member 11 [Source:NCBI gene;Acc:100363332]	processed_transcript	1.41267	2.07108	2.01898	1.62201	0.445242	0.590857	0.502116	0.472022	3.54422	1.82547	1.71983e-12	5.95705e-11	up	yes
ENSRNOG00000056359	AABR07035722	ENSRNOT00000081965	NA	NA	NA	NA	similar to paired immunoglobin-like type 2 receptor alpha [Source:NCBI gene;Acc:685020]	lincRNA	0.743601	0.412576	0.080272	0.373158	0.047557	0	0.013949	0.036533	16.418	4.03721	6.47279e-08	1.0168e-06	up	yes
ENSRNOG00000062144	AABR07035955	ENSRNOT00000092799;ENSRNOT00000092959	NA	NA	NA	NA		lincRNA	1.87171	1.6035	0.382958	2.40604	0.245865	0.643729	0.480714	0.483565	3.37899	1.75659	0.000744908	0.00409726	up	yes
ENSRNOG00000000964	AABR07036087	ENSRNOT00000001279	NA	NA	NA	NA	FSHD region 1-like 1 [Source:NCBI gene;Acc:689484]	processed_pseudogene	0.849307	3.51678	2.64912	1.39664	3.89465	4.37228	5.9009	5.32594	0.431515	-1.21252	0.0017839	0.00857869	down	yes
ENSRNOG00000051216	AABR07038983	ENSRNOT00000076358	NA	NA	NA	NA		lincRNA	3.24037	2.24051	0.838411	2.79178	0	0	0	0	22777.7	14.4753	2.81135e-24	3.75962e-22	up	yes
ENSRNOG00000061403	AABR07039446	ENSRNOT00000077639	GO:0005515(protein binding);GO:0007165(signal transduction)	NA	NA	NA		processed_transcript	1.78571	1.61871	0.698574	1.79644	0.426901	0.308563	0.249629	0.282511	4.654	2.21847	1.75289e-10	4.44848e-09	up	yes
ENSRNOG00000054795	AABR07041096	ENSRNOT00000082683	NA	NA	NA	NA		lincRNA	1.86326	4.10653	1.44926	1.86491	4.07524	6.13125	6.13468	9.88989	0.35393	-1.49846	9.28145e-07	1.10651e-05	down	yes
ENSRNOG00000030174	AABR07042903	ENSRNOT00000084913	GO:0003723(RNA binding);GO:0003735(structural constituent of ribosome);GO:0005840(ribosome);GO:0006412(translation);GO:0015935(small ribosomal subunit);GO:0022627(cytosolic small ribosomal subunit);GO:1990904(ribonucleoprotein complex)	NA	NA	NA		protein_coding	20.5274	29.4363	23.2915	21.8326	13.2665	9.93572	11.3249	12.1526	2.03703	1.02647	3.1895e-08	5.31434e-07	up	yes
ENSRNOG00000050215	AABR07044375	ENSRNOT00000071981	NA	NA	NA	NA		processed_pseudogene	0.971004	1.31453	0.769456	1.60664	0.185531	0.275485	0.263582	0.152521	5.31471	2.40999	4.14454e-09	8.15076e-08	up	yes
ENSRNOG00000033581	AABR07044388	ENSRNOT00000079084;ENSRNOT00000077635;ENSRNOT00000082951;ENSRNOT00000086791;ENSRNOT00000048985;ENSRNOT00000086152;ENSRNOT00000088392;ENSRNOT00000078243	NA	NA	NA	NA		processed_transcript	0.880245	0.996535	0.677827	0.994418	1.85904	2.91843	1.69914	2.70323	0.386611	-1.37105	4.44469e-11	1.21197e-09	down	yes
ENSRNOG00000059927	AABR07044414	ENSRNOT00000081316	NA	NA	NA	NA		lincRNA	3.67131	4.69482	2.5255	1.41336	0.425644	1.10105	0.391213	0.842028	4.45844	2.15654	4.35932e-06	4.41938e-05	up	yes
ENSRNOG00000061105	AABR07044418	ENSRNOT00000088736	NA	NA	NA	NA		lincRNA	0.279772	0.669158	0.528713	0.945946	1.37935	4.38846	3.97474	3.14137	0.18811	-2.41035	3.27474e-06	3.42368e-05	down	yes
ENSRNOG00000048426	AABR07044509	ENSRNOT00000072213	GO:0003723(RNA binding);GO:0003735(structural constituent of ribosome);GO:0005622(intracellular);GO:0005840(ribosome);GO:0006412(translation);GO:0015935(small ribosomal subunit)	NA	NA	NA		protein_coding	16.1025	21.2442	17.4492	14.6691	7.95501	8.15173	7.73441	8.85923	2.12429	1.08698	1.47484e-05	0.000131183	up	yes
ENSRNOG00000059459	AABR07047256	ENSRNOT00000079809	NA	NA	NA	NA		lincRNA	6.75119	1.38648	5.81986	3.23719	0.750305	1.32727	0.397055	0.277899	6.24688	2.64314	4.14941e-06	4.24293e-05	up	yes
ENSRNOG00000037091	AABR07050222	ENSRNOT00000055904	NA	NA	NA	NA		protein_coding	11.1195	5.2723	8.00697	13.3724	3.13485	4.36352	2.14464	2.55967	3.09532	1.63009	1.87999e-05	0.000162338	up	yes
ENSRNOG00000053592	AABR07050646	ENSRNOT00000084942	NA	NA	NA	NA		pseudogene	1.00684	1.02795	1.63319	2.57474	4.74258	3.18878	4.07961	3.39267	0.405276	-1.30303	0.000587106	0.00334411	down	yes
ENSRNOG00000060195	AABR07051882	ENSRNOT00000086466	NA	NA	NA	NA		lincRNA	0.572212	0.347089	1.13889	0.861841	2.14692	1.82501	1.81663	2.02755	0.373591	-1.42047	0.000195006	0.00127889	down	yes
ENSRNOG00000054632	AABR07051882	ENSRNOT00000089075	NA	NA	NA	NA		lincRNA	0.595653	0.480001	1.17444	1.21953	2.27671	2.72818	1.82572	2.69511	0.364237	-1.45705	0.000301549	0.00187678	down	yes
ENSRNOG00000060472	AABR07051952	ENSRNOT00000083047	NA	NA	NA	NA		lincRNA	1.77754	2.48034	2.23108	2.06086	5.57264	6.51028	6.64959	7.48831	0.32607	-1.61675	1.91762e-06	2.12319e-05	down	yes
ENSRNOG00000055605	AABR07052500	ENSRNOT00000082936	NA	NA	NA	NA		pseudogene	0.526811	1.51641	2.41276	1.88799	3.9808	6.12882	6.82653	2.80252	0.321399	-1.63756	0.000308244	0.00191071	down	yes
ENSRNOG00000060635	AABR07052897	ENSRNOT00000085939;ENSRNOT00000092216	NA	NA	NA	NA		lincRNA	3.81769	9.20174	5.14483	14.0163	3.83102	4.0755	3.215	3.72763	2.16717	1.11581	0.00179481	0.00862034	up	yes
ENSRNOG00000056421	AABR07052897	ENSRNOT00000083244	NA	NA	NA	NA		lincRNA	0.095225	0.218429	0.204171	0.543153	1.03798	0.706018	0.720561	0.516589	0.355896	-1.49047	0.00178366	0.00857869	down	yes
ENSRNOG00000056526	AABR07054262	ENSRNOT00000087754	NA	NA	NA	NA		pseudogene	1.09182	0.850453	0.894103	0.923086	0.487716	0.378411	0.439449	0.468048	2.11965	1.08383	0.00150724	0.00744614	up	yes
ENSRNOG00000005920	AABR07054266	ENSRNOT00000007780	NA	NA	NA	NA		pseudogene	4.3835	4.09802	3.65565	3.23671	1.1759	2.41604	1.48071	2.52035	2.02474	1.01774	0.00425881	0.0177809	up	yes
ENSRNOG00000008245	AABR07054614	ENSRNOT00000010891	GO:0001516(prostaglandin biosynthetic process);GO:0004497(monooxygenase activity);GO:0005506(iron ion binding);GO:0005783(endoplasmic reticulum);GO:0005789(endoplasmic reticulum membrane);GO:0008116(prostaglandin-I synthase activity);GO:0016020(membrane);GO:0016705(oxidoreductase activity, acting on paired donors, with incorporation or reduction of molecular oxygen);GO:0020037(heme binding);GO:00…	NA	NA	NA		protein_coding	1.95571	1.56909	0.791948	1.81646	1.00225	0.674723	0.505491	0.705736	2.12354	1.08647	0.00387188	0.0164992	up	yes
ENSRNOG00000004391	AABR07057436	ENSRNOT00000005875	GO:0016491(oxidoreductase activity);GO:0055114(oxidation-reduction process)	NA	NA	NA		protein_coding	0.0521164	0.813717	0.141851	2.09093	0.0504311	0.0435149	0	0	32.983	5.04365	2.74713e-06	2.91971e-05	up	yes
ENSRNOG00000054487	AABR07057675	ENSRNOT00000088893	NA	NA	NA	NA		protein_coding	1.21673	1.73147	2.20472	1.97904	3.21001	5.01069	3.16814	4.01759	0.462921	-1.11116	0.00161823	0.00790558	down	yes
ENSRNOG00000043176	AABR07059308	ENSRNOT00000076349;ENSRNOT00000075962	GO:0006955(immune response);GO:0007166(cell surface receptor signaling pathway);GO:0016020(membrane);GO:0016021(integral component of membrane);GO:0016021(integral component of membrane)	NA	NA	NA		protein_coding	0.585096	0.657918	0.0809345	0.444844	0	0	0	0	4421.98	12.1105	6.05492e-17	3.68058e-15	up	yes
ENSRNOG00000061968	AABR07064878	ENSRNOT00000092515	NA	NA	NA	NA		lincRNA	0.195901	0.217346	0.228368	0.062773	0.378234	0.656863	0.842179	0.449091	0.302785	-1.72364	0.000141799	0.000966206	down	yes
ENSRNOG00000053622	AABR07065531	ENSRNOT00000088384	NA	NA	NA	NA		snoRNA	4.33522	5.80565	6.13392	2.20515	15.9067	15.5523	10.358	13.0976	0.336521	-1.57123	0.000118763	0.000827202	down	yes
ENSRNOG00000059277	AABR07065531	ENSRNOT00000089231	NA	NA	NA	NA		snoRNA	7.91828	11.2385	16.722	9.31402	25.7116	22.7111	20.9449	29.9658	0.454961	-1.13618	0.000850147	0.00457788	down	yes
ENSRNOG00000047003	AABR07066693	ENSRNOT00000071620	NA	NA	NA	NA		protein_coding	39.2399	41.0451	27.4311	19.398	109.762	31.7166	75.3007	56.5308	0.465091	-1.10442	0.000486961	0.00284535	down	yes
ENSRNOG00000016444	AABR07067506	ENSRNOT00000021996	NA	NA	NA	NA		processed_pseudogene	15.7687	8.38489	53.7922	7.2458	55.6342	46.3649	47.2252	46.9286	0.434313	-1.20319	0.00709068	0.0269519	down	yes
ENSRNOG00000019648	AABR07068316	ENSRNOT00000077924;ENSRNOT00000026719;ENSRNOT00000087595	NA	04151(PI3K-Akt signaling pathway);04510(Focal adhesion);04512(ECM-receptor interaction);04974(Protein digestion and absorption);05165(Human papillomavirus infection);05165(Human papillomavirus infection)	K06238	NA	collagen type VI alpha 3 chain [Source:NCBI gene;Acc:367313]	processed_transcript	4.34877	2.20123	1.18969	6.26243	0.610639	0.311113	0.279015	0.220922	9.84894	3.29997	9.67979e-15	4.44374e-13	up	yes
ENSRNOG00000055224	AABR07070161	ENSRNOT00000080908	NA	NA	NA	NA		lincRNA	7.38459	8.00193	2.88329	9.76915	1.09452	1.78556	2.20713	1.73965	4.10716	2.03814	2.44234e-06	2.63955e-05	up	yes
ENSRNOG00000052054	AABR07070161	ENSRNOT00000083870	NA	NA	NA	NA		lincRNA	1.84527	1.14779	1.7844	4.43064	0.464429	0.832591	0.41043	0.413773	4.34094	2.11801	5.21444e-06	5.17182e-05	up	yes
ENSRNOG00000059904	AABR07070161	ENSRNOT00000082868	NA	NA	NA	NA		lincRNA	1.00609	1.21175	0.985674	3.50653	0	0.327186	0.43394	0.299546	6.32622	2.66134	8.1334e-05	0.000595337	up	yes
ENSRNOG00000054536	AABR07070161	ENSRNOT00000080447	NA	NA	NA	NA		lincRNA	4.86531	5.74943	1.54827	9.24048	0.354566	1.36504	1.89213	0.81159	4.83878	2.27464	0.00010229	0.000727452	up	yes
ENSRNOG00000053472	AABR07071487	ENSRNOT00000083444;ENSRNOT00000082424	NA	NA	NA	NA		lincRNA	0.118765	0.191591	0.640302	0.514859	1.01628	1.04842	0.902459	0.893734	0.379579	-1.39753	0.00186039	0.00887713	down	yes
ENSRNOG00000051024	AABR07072184	ENSRNOT00000075953	NA	NA	NA	NA		nonsense_mediated_decay	0.959444	1.71871	7.99377	4.71516	1.43178	1.66449	0.689032	0.560359	3.54079	1.82407	0.000891343	0.0047713	up	yes
ENSRNOG00000051065	AABR07072184	ENSRNOT00000076056;ENSRNOT00000075904	NA	NA	NA	NA		processed_transcript	0.911764	0.234753	1.49409	1.0651	0.389378	0	0.25064	0.245372	4.1854	2.06537	0.00767103	0.0287949	up	yes
ENSRNOG00000062252	AABR07072853	ENSRNOT00000093281;ENSRNOT00000093461	NA	NA	NA	NA		processed_transcript	0.402901	0.360335	0.0541702	0.614118	0.0438678	0.100739	0.0942403	0.127244	3.9103	1.96728	0.000634918	0.00357006	up	yes
ENSRNOG00000021437	AABR07073181	ENSRNOT00000039341	GO:0005515(protein binding);GO:0005604(basement membrane);GO:0009887(animal organ morphogenesis);GO:0009888(tissue development)	NA	NA	NA		protein_coding	0.74002	0.31165	0.397296	1.94531	0.344043	0.383437	0.297961	0.142445	2.90634	1.5392	0.00182071	0.00872296	up	yes
ENSRNOG00000039494	Aass	ENSRNOT00000060530	GO:0005739(mitochondrion);GO:0016491(oxidoreductase activity);GO:0019477(L-lysine catabolic process);GO:0043231(intracellular membrane-bounded organelle);GO:0047131(saccharopine dehydrogenase (NAD+, L-glutamate-forming) activity);GO:0055114(oxidation-reduction process)	00310(Lysine degradation)	K14157	1.5.1.9;EC:1.5.1.8	aminoadipate-semialdehyde synthase [Source:RGD Symbol;Acc:1310811]	protein_coding	0.595632	0.836333	1.00897	0.763357	2.3432	2.00997	1.8464	1.85031	0.398055	-1.32896	2.22605e-07	3.09255e-06	down	yes
ENSRNOG00000012892	Abca4	ENSRNOT00000017878	GO:0000166(nucleotide binding);GO:0001750(photoreceptor outer segment);GO:0003674(molecular_function);GO:0005319(lipid transporter activity);GO:0005524(ATP binding);GO:0005548(phospholipid transporter activity);GO:0005575(cellular_component);GO:0005783(endoplasmic reticulum);GO:0005887(integral component of plasma membrane);GO:0006649(phospholipid transfer to membrane);GO:0006869(lipid transport)…	02010(ABC transporters)	K05644	NA	ATP binding cassette subfamily A member 4 [Source:RGD Symbol;Acc:1309445]	protein_coding	0.883329	0.402776	0.435438	0.552793	0.412921	0.150272	0.044269	0.073841	3.33822	1.73908	0.00129459	0.00655349	up	yes
ENSRNOG00000059326	Abca9	ENSRNOT00000087502	GO:0000166(nucleotide binding);GO:0003674(molecular_function);GO:0005319(lipid transporter activity);GO:0005524(ATP binding);GO:0005575(cellular_component);GO:0006869(lipid transport);GO:0008150(biological_process);GO:0016020(membrane);GO:0016021(integral component of membrane);GO:0016887(ATPase activity);GO:0042626(ATPase-coupled transmembrane transporter activity);GO:0043231(intracellular membr…	02010(ABC transporters)	K05651	NA	ATP binding cassette subfamily A member 9 [Source:RGD Symbol;Acc:1305931]	protein_coding	0.261669	0.122938	0.114877	0.240008	0.334052	0.561107	0.426758	0.428186	0.422542	-1.24283	0.000637282	0.00357953	down	yes
ENSRNOG00000002948	Abcc3	ENSRNOT00000079711;ENSRNOT00000003977	GO:0000166(nucleotide binding);GO:0005524(ATP binding);GO:0016020(membrane);GO:0016021(integral component of membrane);GO:0016887(ATPase activity);GO:0022857(transmembrane transporter activity);GO:0042626(ATPase-coupled transmembrane transporter activity);GO:0055085(transmembrane transport);GO:0055085(transmembrane transport)	01523(Antifolate resistance);02010(ABC transporters);04976(Bile secretion);04976(Bile secretion)	K05667	NA	ATP binding cassette subfamily C member 3 [Source:RGD Symbol;Acc:71101]	protein_coding	0.653608	0.681394	0.308002	0.726362	0.155305	0.207533	0.2515	0.133982	3.16625	1.66277	8.36523e-06	7.89257e-05	up	yes
ENSRNOG00000015538	Abcd2	ENSRNOT00000021064	GO:0000038(very long-chain fatty acid metabolic process);GO:0000166(nucleotide binding);GO:0005524(ATP binding);GO:0005777(peroxisome);GO:0006635(fatty acid beta-oxidation);GO:0016021(integral component of membrane);GO:0016887(ATPase activity);GO:0032000(positive regulation of fatty acid beta-oxidation);GO:0042626(ATPase-coupled transmembrane transporter activity);GO:0042760(very long-chain fatty…	02010(ABC transporters);04146(Peroxisome)	K05676	NA	ATP binding cassette subfamily D member 2 [Source:RGD Symbol;Acc:69244]	protein_coding	1.2066	1.99152	1.97541	1.84245	3.42471	3.82579	4.56479	4.35991	0.43375	-1.20507	1.77337e-10	4.49301e-09	down	yes
ENSRNOG00000047302	AC106605	ENSRNOT00000061556	GO:0005515(protein binding)	NA	NA	NA		protein_coding	0.539845	0.193733	0.311284	0.789382	0.741873	1.4597	1.76371	0.818095	0.383462	-1.38284	0.0024201	0.0110441	down	yes
ENSRNOG00000016854	AC116220	ENSRNOT00000022622;ENSRNOT00000093004	NA	NA	K16594	NA	leucine rich repeat containing 36 [Source:NCBI gene;Acc:361394]	antisense	0.0688141	0.147318	0.110314	0.320765	0.564299	0.738543	0.560416	0.436278	0.281452	-1.82904	2.0803e-05	0.000177442	down	yes
ENSRNOG00000062168	AC119762	ENSRNOT00000093006	NA	NA	NA	NA		lincRNA	2.87369	2.27163	1.13617	2.91395	1.3551	0.470814	0.424419	1.0187	2.81288	1.49205	0.00180326	0.00865285	up	yes
ENSRNOG00000060829	AC125248	ENSRNOT00000080979	NA	NA	NA	NA		lincRNA	1.42231	1.99045	1.0244	0.878674	0.138771	0.11111	0.049547	0	17.7533	4.15001	8.70222e-12	2.74808e-10	up	yes
ENSRNOG00000025764	AC128848	ENSRNOT00000038212	GO:0005634(nucleus);GO:0005737(cytoplasm);GO:0006882(cellular zinc ion homeostasis);GO:0010273(detoxification of copper ion);GO:0046872(metal ion binding);GO:0071276(cellular response to cadmium ion);GO:0071280(cellular response to copper ion);GO:0071294(cellular response to zinc ion)	NA	NA	NA		protein_coding	62.4034	29.5393	26.3554	27.1707	10.0373	11.0382	6.86973	8.57394	3.98335	1.99398	8.18086e-11	2.17294e-09	up	yes
ENSRNOG00000061881	AC132760	ENSRNOT00000088800	NA	NA	NA	NA		lincRNA	0.25278	0.553856	0.051606	0.231701	1.05879	1.13574	0.936271	1.02369	0.262353	-1.93042	9.59125e-05	0.000686384	down	yes
ENSRNOG00000054126	AC135645	ENSRNOT00000090147	NA	NA	NA	NA		pseudogene	1.06451	1.3858	1.34128	2.13765	4.30685	11.4576	4.79556	8.46082	0.20431	-2.29117	1.03526e-07	1.54725e-06	down	yes
ENSRNOG00000017710	AC139642	ENSRNOT00000023814	NA	NA	NA	NA	aspartic peptidase, retroviral-like 1 [Source:NCBI gene;Acc:500243]	pseudogene	0.900173	1.30716	1.6344	0.621952	0.590014	0.558578	0.246621	0.465065	2.39947	1.26272	0.00478168	0.019506	up	yes
ENSRNOG00000028545	AC141959	ENSRNOT00000039631	GO:0030018(Z disc);GO:0030659(cytoplasmic vesicle membrane);GO:0043034(costamere)	NA	NA	NA		protein_coding	0.38179	0.294531	0.218909	0.593654	0.096959	0.115609	0.157013	0.077677	3.32892	1.73505	4.57123e-07	5.85842e-06	up	yes
ENSRNOG00000000658	Acacb	ENSRNOT00000078868;ENSRNOT00000080557;ENSRNOT00000067975	GO:0000166(nucleotide binding);GO:0003989(acetyl-CoA carboxylase activity);GO:0005524(ATP binding);GO:0005634(nucleus);GO:0005739(mitochondrion);GO:0006084(acetyl-CoA metabolic process);GO:0006633(fatty acid biosynthetic process);GO:0009374(biotin binding);GO:0010629(negative regulation of gene expression);GO:0010884(positive regulation of lipid storage);GO:0010906(regulation of glucose metabolic…	00061(Fatty acid biosynthesis);00620(Pyruvate metabolism);00640(Propanoate metabolism);04152(AMPK signaling pathway);04910(Insulin signaling pathway);04920(Adipocytokine signaling pathway);04922(Glucagon signaling pathway);04931(Insulin resistance);04931(Insulin resistance)	K01946	2.1.3.15;6.3.4.14;EC:6.4.1.2	acetyl-CoA carboxylase beta [Source:RGD Symbol;Acc:620500]	protein_coding	0.108683	0.298356	0.149009	0.229312	0.749461	0.801298	0.835801	0.784629	0.247655	-2.0136	1.51875e-11	4.56034e-10	down	yes
ENSRNOG00000055221	Acot1	ENSRNOT00000080859	GO:0006637(acyl-CoA metabolic process);GO:0016790(thiolester hydrolase activity)	00062(Fatty acid elongation);01040(Biosynthesis of unsaturated fatty acids)	K01068	EC:3.1.2.2	acyl-CoA thioesterase 1 [Source:RGD Symbol;Acc:70894]	protein_coding	0.316901	0.481575	0.952583	0.59258	1.38207	1.36587	1.24243	1.24512	0.447645	-1.15957	0.000810146	0.0043979	down	yes
ENSRNOG00000007837	Acot11	ENSRNOT00000010396	GO:0000062(fatty-acyl-CoA binding);GO:0005829(cytosol);GO:0006637(acyl-CoA metabolic process);GO:0008289(lipid binding);GO:0016787(hydrolase activity);GO:0016790(thiolester hydrolase activity);GO:0036042(long-chain fatty acyl-CoA binding);GO:0047617(acyl-CoA hydrolase activity);GO:0120163(negative regulation of cold-induced thermogenesis)	NA	K12417	EC:3.1.2.-	acyl-CoA thioesterase 11 [Source:RGD Symbol;Acc:2324815]	protein_coding	0.167556	0.624678	0.699427	0.845735	1.54797	1.87728	1.9809	1.31209	0.347918	-1.52318	0.000106665	0.00075328	down	yes
ENSRNOG00000046261	Acp5	ENSRNOT00000092200;ENSRNOT00000075237	GO:0001503(ossification);GO:0003993(acid phosphatase activity);GO:0005615(extracellular space);GO:0005764(lysosome);GO:0007162(negative regulation of cell adhesion);GO:0008198(ferrous iron binding);GO:0008199(ferric iron binding);GO:0010043(response to zinc ion);GO:0014070(response to organic cyclic compound);GO:0016021(integral component of membrane);GO:0016311(dephosphorylation);GO:0016787(hydr…	00740(Riboflavin metabolism);04142(Lysosome);04380(Osteoclast differentiation);05323(Rheumatoid arthritis);05323(Rheumatoid arthritis)	K14379	EC:3.1.3.2	acid phosphatase 5, tartrate resistant [Source:RGD Symbol;Acc:2022]	protein_coding	5.33159	1.64231	2.11271	4.5503	1.13358	0.412717	0.719776	0.596774	4.7634	2.25199	1.39548e-07	2.02654e-06	up	yes
ENSRNOG00000011820	Acpp	ENSRNOT00000085585;ENSRNOT00000016222	GO:0003993(acid phosphatase activity);GO:0005615(extracellular space);GO:0005886(plasma membrane);GO:0006144(purine nucleobase metabolic process);GO:0006772(thiamine metabolic process);GO:0008253(5'-nucleotidase activity);GO:0009117(nucleotide metabolic process);GO:0012506(vesicle membrane);GO:0016020(membrane);GO:0016021(integral component of membrane);GO:0016311(dephosphorylation);GO:0016791(ph…	NA	K19283	3.1.3.5;EC:3.1.3.2	acid phosphatase, prostate [Source:RGD Symbol;Acc:2023]	protein_coding	0.190336	0.111667	0.0941414	0.153372	0.0190074	0	0.0250585	0.0357156	6.88777	2.78404	7.29538e-07	8.91149e-06	up	yes
ENSRNOG00000007102	Acss1	ENSRNOT00000009627	GO:0000166(nucleotide binding);GO:0003824(catalytic activity);GO:0003987(acetate-CoA ligase activity);GO:0005524(ATP binding);GO:0005739(mitochondrion);GO:0005759(mitochondrial matrix);GO:0006085(acetyl-CoA biosynthetic process);GO:0016208(AMP binding);GO:0016874(ligase activity);GO:0019413(acetate biosynthetic process);GO:0019427(acetyl-CoA biosynthetic process from acetate);GO:0019542(propionat…	00010(Glycolysis / Gluconeogenesis);00620(Pyruvate metabolism);00630(Glyoxylate and dicarboxylate metabolism);00640(Propanoate metabolism)	K01895	EC:6.2.1.1	acyl-CoA synthetase short-chain family member 1 [Source:RGD Symbol;Acc:1306246]	protein_coding	2.6461	4.62929	3.5259	4.15238	13.1682	9.09539	10.876	11.182	0.33739	-1.56751	8.09942e-19	5.8206e-17	down	yes
ENSRNOG00000004448	Acss3	ENSRNOT00000082141	GO:0000166(nucleotide binding);GO:0003824(catalytic activity);GO:0003987(acetate-CoA ligase activity);GO:0005524(ATP binding);GO:0005739(mitochondrion);GO:0005759(mitochondrial matrix);GO:0016874(ligase activity);GO:0047760(butyrate-CoA ligase activity);GO:0050218(propionate-CoA ligase activity)	00640(Propanoate metabolism)	K01908	EC:6.2.1.17	acyl-CoA synthetase short-chain family member 3 [Source:RGD Symbol;Acc:1307051]	protein_coding	0.328806	0.410312	0.341035	0.230934	0.879227	0.814659	0.910408	0.723864	0.393938	-1.34396	1.04684e-06	1.23556e-05	down	yes
ENSRNOG00000004828	Acvr1c	ENSRNOT00000059280	GO:0000166(nucleotide binding);GO:0002021(response to dietary excess);GO:0004672(protein kinase activity);GO:0004674(protein serine/threonine kinase activity);GO:0004675(transmembrane receptor protein serine/threonine kinase activity);GO:0005524(ATP binding);GO:0006468(protein phosphorylation);GO:0007178(transmembrane receptor protein serine/threonine kinase signaling pathway);GO:0009749(response…	04060(Cytokine-cytokine receptor interaction);04350(TGF-beta signaling pathway);04550(Signaling pathways regulating pluripotency of stem cells)	K13568	EC:2.7.11.30	activin A receptor type 1C [Source:RGD Symbol;Acc:621789]	protein_coding	1.99687	0.820972	1.22338	4.68988	0.632365	0.978196	1.13251	0.8723	2.41499	1.27202	0.0032456	0.0141807	up	yes
ENSRNOG00000010265	Ada	ENSRNOT00000014151	GO:0001666(response to hypoxia);GO:0001701(in utero embryonic development);GO:0001821(histamine secretion);GO:0001829(trophectodermal cell differentiation);GO:0001883(purine nucleoside binding);GO:0001889(liver development);GO:0001890(placenta development);GO:0002314(germinal center B cell differentiation);GO:0002636(positive regulation of germinal center formation);GO:0002686(negative regulation…	00230(Purine metabolism);05340(Primary immunodeficiency)	K01488	EC:3.5.4.4	adenosine deaminase [Source:RGD Symbol;Acc:2031]	protein_coding	1.76306	1.72594	0.728696	1.48375	0.62137	0.435666	0.554412	0.349295	2.9078	1.53993	9.10163e-05	0.000655309	up	yes
ENSRNOG00000018384	Adam12	ENSRNOT00000024974	GO:0003674(molecular_function);GO:0004222(metalloendopeptidase activity);GO:0005575(cellular_component);GO:0005654(nucleoplasm);GO:0005886(plasma membrane);GO:0006508(proteolysis);GO:0008150(biological_process);GO:0008237(metallopeptidase activity);GO:0016020(membrane);GO:0016021(integral component of membrane);GO:0017124(SH3 domain binding);GO:0045766(positive regulation of angiogenesis)	NA	K06835	EC:3.4.24.-	ADAM metallopeptidase domain 12 [Source:RGD Symbol;Acc:1583652]	protein_coding	1.42936	0.520824	0.662786	2.60348	0.291058	0.751785	0.370529	0.33154	2.98952	1.57991	0.00145936	0.00723986	up	yes
ENSRNOG00000017897	Adam8	ENSRNOT00000024369	GO:0000902(cell morphogenesis);GO:0001525(angiogenesis);GO:0002102(podosome);GO:0002523(leukocyte migration involved in inflammatory response);GO:0002675(positive regulation of acute inflammatory response);GO:0002693(positive regulation of cellular extravasation);GO:0003674(molecular_function);GO:0004222(metalloendopeptidase activity);GO:0005509(calcium ion binding);GO:0005575(cellular_component)…	NA	K06540	EC:3.4.24.-	ADAM metallopeptidase domain 8 [Source:RGD Symbol;Acc:1566394]	protein_coding	6.25904	6.838	2.16654	7.8219	1.40201	2.05299	1.84258	4.36228	2.38983	1.25691	0.00124397	0.00633269	up	yes
ENSRNOG00000001607	Adamts1	ENSRNOT00000002187	GO:0001542(ovulation from ovarian follicle);GO:0001822(kidney development);GO:0004222(metalloendopeptidase activity);GO:0005604(basement membrane);GO:0006508(proteolysis);GO:0007229(integrin-mediated signaling pathway);GO:0008201(heparin binding);GO:0008237(metallopeptidase activity);GO:0008270(zinc ion binding);GO:0031012(extracellular matrix);GO:0031410(cytoplasmic vesicle);GO:0060347(heart tra…	NA	K08617	EC:3.4.24.-	ADAM metallopeptidase with thrombospondin type 1 motif, 1 [Source:RGD Symbol;Acc:621241]	protein_coding	31.4055	18.8041	15.9017	22.1939	2.395	2.17465	1.56165	0.999776	12.3831	3.63031	4.05948e-43	2.15278e-40	up	yes
ENSRNOG00000019577	Adamts19	ENSRNOT00000026543	GO:0004222(metalloendopeptidase activity);GO:0006508(proteolysis);GO:0007229(integrin-mediated signaling pathway);GO:0008237(metallopeptidase activity)	NA	K08633	EC:3.4.24.-	ADAM metallopeptidase with thrombospondin type 1 motif, 19 [Source:RGD Symbol;Acc:1308359]	protein_coding	0.03049	0	0.136769	0.16239	0.62505	0.322371	0.443733	0.45959	0.178117	-2.4891	0.000164916	0.00110464	down	yes
ENSRNOG00000061484	Adamts2	ENSRNOT00000083568;ENSRNOT00000083971	GO:0003674(molecular_function);GO:0004222(metalloendopeptidase activity);GO:0005575(cellular_component);GO:0006508(proteolysis);GO:0007229(integrin-mediated signaling pathway);GO:0007283(spermatogenesis);GO:0008150(biological_process);GO:0008233(peptidase activity);GO:0008237(metallopeptidase activity);GO:0008270(zinc ion binding);GO:0016485(protein processing);GO:0030199(collagen fibril organiza…	NA	K08618	EC:3.4.24.14	ADAM metallopeptidase with thrombospondin type 1 motif, 2 [Source:RGD Symbol;Acc:1565950]	protein_coding	1.74449	2.09151	2.56428	1.75755	1.04397	0.484726	1.70096	0.181032	2.39184	1.25812	0.00457978	0.0188121	up	yes
ENSRNOG00000033397	Adamts20	ENSRNOT00000047388;ENSRNOT00000074793	GO:0004175(endopeptidase activity);GO:0004222(metalloendopeptidase activity);GO:0005615(extracellular space);GO:0006508(proteolysis);GO:0008237(metallopeptidase activity);GO:0008270(zinc ion binding);GO:0009967(positive regulation of signal transduction);GO:0030198(extracellular matrix organization);GO:0043066(negative regulation of apoptotic process);GO:0045636(positive regulation of melanocyte …	NA	K09609	EC:3.4.24.-	ADAM metallopeptidase with thrombospondin type 1 motif, 20 [Source:RGD Symbol;Acc:1307725]	protein_coding	0.678361	0.906105	0.625185	0.898832	1.40285	2.08726	1.83983	1.71872	0.441004	-1.18114	8.97715e-08	1.36019e-06	down	yes
ENSRNOG00000028036	Adamts7	ENSRNOT00000037276;ENSRNOT00000068394	GO:0004222(metalloendopeptidase activity);GO:0005576(extracellular region);GO:0006508(proteolysis);GO:0008233(peptidase activity);GO:0008237(metallopeptidase activity);GO:0016787(hydrolase activity);GO:0032331(negative regulation of chondrocyte differentiation);GO:0046872(metal ion binding);GO:0051603(proteolysis involved in cellular protein catabolic process);GO:0071347(cellular response to inte…	NA	K08622	EC:3.4.24.-	ADAM metallopeptidase with thrombospondin type 1 motif, 7 [Source:RGD Symbol;Acc:1306713]	protein_coding	4.27455	2.07338	1.42366	2.49033	0.248126	0.147723	0.177882	0.158305	14.0183	3.80924	2.66318e-29	5.38909e-27	up	yes
ENSRNOG00000023257	Adamts9	ENSRNOT00000057045	GO:0004222(metalloendopeptidase activity);GO:0005783(endoplasmic reticulum);GO:0006508(proteolysis);GO:0007229(integrin-mediated signaling pathway);GO:0008233(peptidase activity);GO:0008237(metallopeptidase activity);GO:0008270(zinc ion binding);GO:0031012(extracellular matrix);GO:0043231(intracellular membrane-bounded organelle)	NA	K08624	EC:3.4.24.-	ADAM metallopeptidase with thrombospondin type 1 motif, 9 [Source:RGD Symbol;Acc:1306889]	protein_coding	3.64783	2.00046	2.10061	4.25957	1.01272	0.574323	0.96521	0.866016	3.51303	1.81271	5.18849e-12	1.69413e-10	up	yes
ENSRNOG00000030775	Adarb2	ENSRNOT00000083331;ENSRNOT00000047512	GO:0003723(RNA binding);GO:0004000(adenosine deaminase activity);GO:0006396(RNA processing);GO:0006396(RNA processing)	NA	K13194	EC:3.5.-.-	adenosine deaminase, RNA-specific, B2 [Source:RGD Symbol;Acc:621519]	protein_coding	0.690566	0.388285	1.46372	1.23202	2.13672	2.14891	2.5072	2.00441	0.429066	-1.22073	0.000337534	0.00207057	down	yes
ENSRNOG00000059479	Adcy1	ENSRNOT00000088032	GO:0000166(nucleotide binding);GO:0004016(adenylate cyclase activity);GO:0005524(ATP binding);GO:0005634(nucleus);GO:0005737(cytoplasm);GO:0005886(plasma membrane);GO:0005887(integral component of plasma membrane);GO:0006171(cAMP biosynthetic process);GO:0007189(adenylate cyclase-activating G protein-coupled receptor signaling pathway);GO:0007409(axonogenesis);GO:0007420(brain development);GO:000…	00230(Purine metabolism);01522(Endocrine resistance);04015(Rap1 signaling pathway);04020(Calcium signaling pathway);04022(cGMP-PKG signaling pathway);04024(cAMP signaling pathway);04062(Chemokine signaling pathway);04072(Phospholipase D signaling pathway);04114(Oocyte meiosis);04211(Longevity regulating pathway);04213(Longevity regulating pathway - multiple species);04261(Adrenergic signaling in …	K08041	EC:4.6.1.1	adenylate cyclase 1 [Source:RGD Symbol;Acc:1309318]	protein_coding	5.05925	6.64476	9.06795	10.7994	22.3421	55.9523	45.8013	40.9975	0.191233	-2.38659	8.33225e-21	7.36446e-19	down	yes
ENSRNOG00000020401	Adcy4	ENSRNOT00000027719	GO:0000166(nucleotide binding);GO:0004016(adenylate cyclase activity);GO:0005080(protein kinase C binding);GO:0005524(ATP binding);GO:0005737(cytoplasm);GO:0005886(plasma membrane);GO:0006171(cAMP biosynthetic process);GO:0007188(adenylate cyclase-modulating G protein-coupled receptor signaling pathway);GO:0009190(cyclic nucleotide biosynthetic process);GO:0016020(membrane);GO:0016021(integral co…	00230(Purine metabolism);01522(Endocrine resistance);04015(Rap1 signaling pathway);04020(Calcium signaling pathway);04022(cGMP-PKG signaling pathway);04024(cAMP signaling pathway);04062(Chemokine signaling pathway);04072(Phospholipase D signaling pathway);04114(Oocyte meiosis);04211(Longevity regulating pathway);04213(Longevity regulating pathway - multiple species);04261(Adrenergic signaling in …	K08044	EC:4.6.1.1	adenylate cyclase 4 [Source:RGD Symbol;Acc:2034]	protein_coding	2.32131	2.16782	1.48274	3.17664	0.885809	1.08609	0.669312	0.680893	2.75383	1.46144	3.51726e-07	4.65106e-06	up	yes
ENSRNOG00000014776	Adcy7	ENSRNOT00000020700	GO:0000166(nucleotide binding);GO:0002819(regulation of adaptive immune response);GO:0004016(adenylate cyclase activity);GO:0005524(ATP binding);GO:0005886(plasma membrane);GO:0005887(integral component of plasma membrane);GO:0006171(cAMP biosynthetic process);GO:0007165(signal transduction);GO:0007189(adenylate cyclase-activating G protein-coupled receptor signaling pathway);GO:0009190(cyclic nu…	00230(Purine metabolism);01522(Endocrine resistance);04015(Rap1 signaling pathway);04020(Calcium signaling pathway);04022(cGMP-PKG signaling pathway);04024(cAMP signaling pathway);04062(Chemokine signaling pathway);04072(Phospholipase D signaling pathway);04114(Oocyte meiosis);04211(Longevity regulating pathway);04213(Longevity regulating pathway - multiple species);04261(Adrenergic signaling in …	K08047	EC:4.6.1.1	adenylate cyclase 7 [Source:RGD Symbol;Acc:619966]	protein_coding	1.29525	1.48503	1.09522	2.05263	0.386639	0.44276	0.763054	0.364953	3.02856	1.59863	4.30006e-07	5.54787e-06	up	yes
ENSRNOG00000046254	Adgre1	ENSRNOT00000073926	GO:0002250(adaptive immune response);GO:0002376(immune system process);GO:0004888(transmembrane signaling receptor activity);GO:0004930(G protein-coupled receptor activity);GO:0005509(calcium ion binding);GO:0005886(plasma membrane);GO:0005887(integral component of plasma membrane);GO:0007165(signal transduction);GO:0007166(cell surface receptor signaling pathway);GO:0007186(G protein-coupled rec…	NA	K04591	NA	adhesion G protein-coupled receptor E1 [Source:RGD Symbol;Acc:1359214]	protein_coding	4.66115	3.66215	3.35055	3.20771	1.33379	1.73066	1.37851	1.79197	2.3868	1.25508	2.64273e-08	4.48098e-07	up	yes
ENSRNOG00000004489	Adgre5	ENSRNOT00000006152	GO:0003674(molecular_function);GO:0004888(transmembrane signaling receptor activity);GO:0004930(G protein-coupled receptor activity);GO:0005509(calcium ion binding);GO:0005575(cellular_component);GO:0005887(integral component of plasma membrane);GO:0007166(cell surface receptor signaling pathway);GO:0007186(G protein-coupled receptor signaling pathway);GO:0007189(adenylate cyclase-activating G pr…	NA	K08446	NA	adhesion G protein-coupled receptor E5 [Source:RGD Symbol;Acc:1305595]	protein_coding	3.99346	3.21129	2.25278	4.48803	1.90597	1.32921	1.58786	1.39458	2.24291	1.16537	3.12858e-06	3.27978e-05	up	yes
ENSRNOG00000007069	Adhfe1	ENSRNOT00000009462	GO:0003674(molecular_function);GO:0004022(alcohol dehydrogenase (NAD) activity);GO:0005575(cellular_component);GO:0005739(mitochondrion);GO:0006539(glutamate catabolic process via 2-oxoglutarate);GO:0008150(biological_process);GO:0016491(oxidoreductase activity);GO:0046872(metal ion binding);GO:0047988(hydroxyacid-oxoacid transhydrogenase activity);GO:0055114(oxidation-reduction process)	NA	K11173	EC:1.1.99.24	alcohol dehydrogenase, iron containing, 1 [Source:RGD Symbol;Acc:1308863]	protein_coding	5.45457	10.5951	6.55824	6.74285	15.9259	12.6803	13.6432	16.7664	0.497336	-1.00771	2.26681e-07	3.14348e-06	down	yes
ENSRNOG00000027030	Adm	ENSRNOT00000036718	GO:0001570(vasculogenesis);GO:0001666(response to hypoxia);GO:0001843(neural tube closure);GO:0002026(regulation of the force of heart contraction);GO:0002031(G protein-coupled receptor internalization);GO:0003073(regulation of systemic arterial blood pressure);GO:0005179(hormone activity);GO:0005515(protein binding);GO:0005576(extracellular region);GO:0005615(extracellular space);GO:0005737(cyto…	04080(Neuroactive ligand-receptor interaction);04270(Vascular smooth muscle contraction)	K12333	NA	adrenomedullin [Source:RGD Symbol;Acc:2047]	protein_coding	9.50087	4.42823	3.64481	3.15846	0.476128	1.48414	0.225509	0.916291	6.6834	2.74058	5.22882e-08	8.39395e-07	up	yes
ENSRNOG00000018421	Aen	ENSRNOT00000064438	GO:0000738(DNA catabolic process, exonucleolytic);GO:0003676(nucleic acid binding);GO:0004518(nuclease activity);GO:0004527(exonuclease activity);GO:0005634(nucleus);GO:0005654(nucleoplasm);GO:0005730(nucleolus);GO:0006401(RNA catabolic process);GO:0006915(apoptotic process);GO:0006974(cellular response to DNA damage stimulus);GO:0010212(response to ionizing radiation);GO:0016787(hydrolase activi…	NA	K18340	EC:3.1.-.-	apoptosis enhancing nuclease [Source:RGD Symbol;Acc:1305051]	protein_coding	9.44164	7.71362	8.50105	9.05965	4.00711	3.93253	3.37915	2.92942	2.43651	1.28482	5.71864e-13	2.089e-11	up	yes
ENSRNOG00000023116	Agmo	ENSRNOT00000032108	GO:0005506(iron ion binding);GO:0005783(endoplasmic reticulum);GO:0005789(endoplasmic reticulum membrane);GO:0006643(membrane lipid metabolic process);GO:0008610(lipid biosynthetic process);GO:0016020(membrane);GO:0016021(integral component of membrane);GO:0016491(oxidoreductase activity);GO:0046485(ether lipid metabolic process);GO:0050479(glyceryl-ether monooxygenase activity);GO:0055114(oxidat…	NA	K15537	EC:1.14.16.5	alkylglycerol monooxygenase [Source:RGD Symbol;Acc:1312038]	protein_coding	0.216623	0.50856	0.372427	0.47832	0.89367	0.749856	0.866621	1.10825	0.435533	-1.19915	0.000552362	0.00317443	down	yes
ENSRNOG00000019466	Agpat2	ENSRNOT00000026408	GO:0001819(positive regulation of cytokine production);GO:0003674(molecular_function);GO:0003841(1-acylglycerol-3-phosphate O-acyltransferase activity);GO:0005575(cellular_component);GO:0005783(endoplasmic reticulum);GO:0006629(lipid metabolic process);GO:0006654(phosphatidic acid biosynthetic process);GO:0008544(epidermis development);GO:0008654(phospholipid biosynthetic process);GO:0016020(memb…	00561(Glycerolipid metabolism);00564(Glycerophospholipid metabolism);04072(Phospholipase D signaling pathway);04975(Fat digestion and absorption)	K13509	EC:2.3.1.51	1-acylglycerol-3-phosphate O-acyltransferase 2 [Source:RGD Symbol;Acc:1309229]	protein_coding	2.41485	2.26884	1.25819	2.13731	0.427328	0.413613	0.393639	0.1187	5.97008	2.57775	1.3272e-09	2.8432e-08	up	yes
ENSRNOG00000018445	Agt	ENSRNOT00000024917	GO:0001822(kidney development);GO:0002018(renin-angiotensin regulation of aldosterone production);GO:0002027(regulation of heart rate);GO:0003014(renal system process);GO:0003051(angiotensin-mediated drinking behavior);GO:0003081(regulation of systemic arterial blood pressure by renin-angiotensin);GO:0003331(positive regulation of extracellular matrix constituent secretion);GO:0004867(serine-type…	04072(Phospholipase D signaling pathway);04080(Neuroactive ligand-receptor interaction);04261(Adrenergic signaling in cardiomyocytes);04270(Vascular smooth muscle contraction);04614(Renin-angiotensin system);04924(Renin secretion);04925(Aldosterone synthesis and secretion);04927(Cortisol synthesis and secretion);04931(Insulin resistance);04933(AGE-RAGE signaling pathway in diabetic complications)…	K09821	NA	angiotensinogen [Source:RGD Symbol;Acc:2069]	protein_coding	20.5844	29.9764	44.5351	24.6668	83.7443	56.5267	87.7032	67.5647	0.405235	-1.30317	1.54607e-10	3.94967e-09	down	yes
ENSRNOG00000057569	Ahnak	ENSRNOT00000079456	GO:0005515(protein binding);GO:0005634(nucleus);GO:0005737(cytoplasm);GO:0005829(cytosol);GO:0005886(plasma membrane);GO:0015629(actin cytoskeleton);GO:0030315(T-tubule);GO:0031982(vesicle);GO:0043034(costamere);GO:0043484(regulation of RNA splicing);GO:0044291(cell-cell contact zone);GO:0045121(membrane raft);GO:0051259(protein complex oligomerization);GO:0097493(structural molecule activity con…	NA	NA	NA	AHNAK nucleoprotein [Source:RGD Symbol;Acc:619779]	protein_coding	2.81719	2.94299	1.17941	4.17044	1.35881	1.67046	1.17739	1.31076	2.01363	1.0098	0.000202924	0.00132236	up	yes
ENSRNOG00000000853	Aif1	ENSRNOT00000001135;ENSRNOT00000076979;ENSRNOT00000076331;ENSRNOT00000001138	GO:0001726(ruffle);GO:0001891(phagocytic cup);GO:0001934(positive regulation of protein phosphorylation);GO:0003779(actin binding);GO:0005509(calcium ion binding);GO:0005634(nucleus);GO:0005737(cytoplasm);GO:0005829(cytosol);GO:0005856(cytoskeleton);GO:0005884(actin filament);GO:0005886(plasma membrane);GO:0006911(phagocytosis, engulfment);GO:0006954(inflammatory response);GO:0008284(positive reg…	NA	NA	NA	allograft inflammatory factor 1 [Source:RGD Symbol;Acc:61924]	protein_coding;retained_intron	10.4997	12.8153	13.303	9.73472	4.86242	5.69743	4.94685	5.49442	2.20716	1.14219	5.58227e-10	1.26436e-08	up	yes
ENSRNOG00000037957	Aifm3	ENSRNOT00000040978;ENSRNOT00000086117	GO:0005739(mitochondrion);GO:0005743(mitochondrial inner membrane);GO:0005783(endoplasmic reticulum);GO:0005829(cytosol);GO:0016491(oxidoreductase activity);GO:0050660(flavin adenine dinucleotide binding);GO:0051537(2 iron, 2 sulfur cluster binding);GO:0055114(oxidation-reduction process);GO:0097194(execution phase of apoptosis);GO:0097194(execution phase of apoptosis)	NA	K22747	NA	apoptosis inducing factor, mitochondria associated 3 [Source:RGD Symbol;Acc:1306028]	protein_coding	3.34769	6.10391	5.78195	5.04665	18.9351	15.582	16.1539	14.4865	0.311249	-1.68386	1.59202e-20	1.3678e-18	down	yes
ENSRNOG00000003480	Aim2	ENSRNOT00000037655;ENSRNOT00000074608	GO:0002218(activation of innate immune response);GO:0002230(positive regulation of defense response to virus by host);GO:0003674(molecular_function);GO:0003690(double-stranded DNA binding);GO:0005575(cellular_component);GO:0005654(nucleoplasm);GO:0005737(cytoplasm);GO:0005739(mitochondrion);GO:0005829(cytosol);GO:0008150(biological_process);GO:0032088(negative regulation of NF-kappaB transcriptio…	04621(NOD-like receptor signaling pathway);04623(Cytosolic DNA-sensing pathway);04623(Cytosolic DNA-sensing pathway)	K12966	NA	absent in melanoma 2 [Source:RGD Symbol;Acc:1307283]	protein_coding	0.778981	0.94023	0.52802	0.454033	1.57843	1.69535	0.911011	2.08526	0.43082	-1.21484	0.0015982	0.00781301	down	yes
ENSRNOG00000000122	Ak2	ENSRNOT00000000134	GO:0000166(nucleotide binding);GO:0004017(adenylate kinase activity);GO:0005524(ATP binding);GO:0005739(mitochondrion);GO:0005758(mitochondrial intermembrane space);GO:0006139(nucleobase-containing compound metabolic process);GO:0006172(ADP biosynthetic process);GO:0016301(kinase activity);GO:0016310(phosphorylation);GO:0016740(transferase activity);GO:0016776(phosphotransferase activity, phospha…	00230(Purine metabolism);00730(Thiamine metabolism)	K00939	EC:2.7.4.3	adenylate kinase 2 [Source:RGD Symbol;Acc:2077]	protein_coding	14.0689	13.7348	12.414	13.4814	6.16502	6.71795	6.49949	5.7332	2.13807	1.09631	1.52675e-11	4.56808e-10	up	yes
ENSRNOG00000055714	Ak7	ENSRNOT00000082522;ENSRNOT00000083626	GO:0004017(adenylate kinase activity);GO:0004127(cytidylate kinase activity);GO:0004550(nucleoside diphosphate kinase activity);GO:0005524(ATP binding);GO:0006139(nucleobase-containing compound metabolic process);GO:0006165(nucleoside diphosphate phosphorylation);GO:0009142(nucleoside triphosphate biosynthetic process);GO:0019205(nucleobase-containing compound kinase activity);GO:0046940(nucleosi…	00230(Purine metabolism);00730(Thiamine metabolism);00730(Thiamine metabolism)	K00939	EC:2.7.4.3	adenylate kinase 7 [Source:RGD Symbol;Acc:1309600]	protein_coding	0.759885	0.34464	0.867122	0.747356	2.93841	1.29184	1.1386	0.625493	0.453594	-1.14053	0.00573325	0.0226604	down	yes
ENSRNOG00000019549	Akap12	ENSRNOT00000083702;ENSRNOT00000060767	GO:0005516(calmodulin binding);GO:0005737(cytoplasm);GO:0005829(cytosol);GO:0005856(cytoskeleton);GO:0005886(plasma membrane);GO:0006605(protein targeting);GO:0007165(signal transduction);GO:0007193(adenylate cyclase-inhibiting G protein-coupled receptor signaling pathway);GO:0008179(adenylate cyclase binding);GO:0010738(regulation of protein kinase A signaling);GO:0010739(positive regulation of …	NA	K16528	NA	A-kinase anchoring protein 12 [Source:RGD Symbol;Acc:70988]	protein_coding	17.7818	9.46831	5.6107	13.9595	4.72514	3.88278	4.1537	2.89291	2.99085	1.58056	3.97902e-09	7.84531e-08	up	yes
ENSRNOG00000038319	Akr1c19	ENSRNOT00000058351	GO:0004032(alditol:NADP+ 1-oxidoreductase activity);GO:0005829(cytosol);GO:0006693(prostaglandin metabolic process);GO:0008106(alcohol dehydrogenase (NADP+) activity);GO:0008202(steroid metabolic process);GO:0016229(steroid dehydrogenase activity);GO:0016491(oxidoreductase activity);GO:0032052(bile acid binding);GO:0042448(progesterone metabolic process);GO:0044597(daunorubicin metabolic process)…	NA	NA	NA	aldo-keto reductase family 1, member C19 [Source:RGD Symbol;Acc:1562954]	protein_coding	0.827442	1.42912	0.697449	0.605288	2.76833	2.54808	2.3481	2.45526	0.351718	-1.50751	7.48555e-06	7.14589e-05	down	yes
ENSRNOG00000000167	Alas2	ENSRNOT00000000180	GO:0001666(response to hypoxia);GO:0003824(catalytic activity);GO:0003870(5-aminolevulinate synthase activity);GO:0005739(mitochondrion);GO:0005743(mitochondrial inner membrane);GO:0005759(mitochondrial matrix);GO:0006778(porphyrin-containing compound metabolic process);GO:0006782(protoporphyrinogen IX biosynthetic process);GO:0006783(heme biosynthetic process);GO:0006879(cellular iron ion homeos…	00260(Glycine, serine and threonine metabolism);00860(Porphyrin and chlorophyll metabolism)	K00643	EC:2.3.1.37	5'-aminolevulinate synthase 2 [Source:RGD Symbol;Acc:2084]	protein_coding	2.57101	0.440587	0.042555	1.65089	0	0	0	0.0668	70.4347	6.13821	7.69734e-07	9.35051e-06	up	yes
ENSRNOG00000002911	Alb	ENSRNOT00000003921	GO:0003677(DNA binding);GO:0005504(fatty acid binding);GO:0005576(extracellular region);GO:0005615(extracellular space);GO:0005737(cytoplasm);GO:0005783(endoplasmic reticulum);GO:0005794(Golgi apparatus);GO:0008144(drug binding);GO:0009267(cellular response to starvation);GO:0015643(toxic substance binding);GO:0019825(oxygen binding);GO:0030170(pyridoxal phosphate binding);GO:0032460(negative reg…	04918(Thyroid hormone synthesis)	K16141	NA	albumin [Source:RGD Symbol;Acc:2085]	protein_coding	0.225135	0.453159	0.425613	0.349732	1.32572	1.53318	1.09058	2.03237	0.243008	-2.04092	6.36084e-09	1.2077e-07	down	yes
ENSRNOG00000047023	Aldh1l1	ENSRNOT00000075042;ENSRNOT00000085966	GO:0003824(catalytic activity);GO:0005737(cytoplasm);GO:0005829(cytosol);GO:0006730(one-carbon metabolic process);GO:0009058(biosynthetic process);GO:0009258(10-formyltetrahydrofolate catabolic process);GO:0016155(formyltetrahydrofolate dehydrogenase activity);GO:0016491(oxidoreductase activity);GO:0016620(oxidoreductase activity, acting on the aldehyde or oxo group of donors, NAD or NADP as acce…	00670(One carbon pool by folate);00670(One carbon pool by folate)	K00289	EC:1.5.1.6	aldehyde dehydrogenase 1 family, member L1 [Source:RGD Symbol;Acc:621294]	protein_coding	1.91694	2.7043	2.1479	2.43421	5.9794	4.90233	6.15977	5.87693	0.40157	-1.31628	2.7621e-13	1.03859e-11	down	yes
ENSRNOG00000008586	Aldh1l2	ENSRNOT00000059639	GO:0003824(catalytic activity);GO:0004029(aldehyde dehydrogenase (NAD) activity);GO:0005634(nucleus);GO:0005737(cytoplasm);GO:0005739(mitochondrion);GO:0006730(one-carbon metabolic process);GO:0009058(biosynthetic process);GO:0009258(10-formyltetrahydrofolate catabolic process);GO:0016020(membrane);GO:0016021(integral component of membrane);GO:0016155(formyltetrahydrofolate dehydrogenase activity…	00670(One carbon pool by folate)	K00289	EC:1.5.1.6	aldehyde dehydrogenase 1 family, member L2 [Source:RGD Symbol;Acc:1309458]	protein_coding	0.787471	0.641478	0.45322	0.799806	0.118128	0.212428	0.118188	0.109836	4.80142	2.26346	1.34314e-08	2.41029e-07	up	yes
ENSRNOG00000019183	Alox15	ENSRNOT00000026038	GO:0001503(ossification);GO:0002820(negative regulation of adaptive immune response);GO:0004052(arachidonate 12-lipoxygenase activity);GO:0005506(iron ion binding);GO:0005515(protein binding);GO:0005546(phosphatidylinositol-4,5-bisphosphate binding);GO:0005737(cytoplasm);GO:0005811(lipid droplet);GO:0005829(cytosol);GO:0005886(plasma membrane);GO:0006629(lipid metabolic process);GO:0006631(fatty …	00590(Arachidonic acid metabolism);00591(Linoleic acid metabolism);04216(Ferroptosis);04217(Necroptosis);04726(Serotonergic synapse)	K00460	EC:1.13.11.33	arachidonate 15-lipoxygenase [Source:RGD Symbol;Acc:70493]	protein_coding	2.4976	0.354143	0.159654	0.821274	0.247465	0.185169	0.218691	0.089781	5.17156	2.3706	0.000435155	0.00258089	up	yes
ENSRNOG00000000907	Alox5ap	ENSRNOT00000001207	GO:0002540(leukotriene production involved in inflammatory response);GO:0002675(positive regulation of acute inflammatory response);GO:0004051(arachidonate 5-lipoxygenase activity);GO:0004364(glutathione transferase activity);GO:0004464(leukotriene-C4 synthase activity);GO:0004602(glutathione peroxidase activity);GO:0005634(nucleus);GO:0005635(nuclear envelope);GO:0005783(endoplasmic reticulum);G…	04664(Fc epsilon RI signaling pathway)	K20735	NA	arachidonate 5-lipoxygenase activating protein [Source:RGD Symbol;Acc:2097]	protein_coding	7.03162	7.06055	6.30235	6.0411	3.31036	1.96506	1.55175	2.46119	2.8461	1.50899	9.67491e-08	1.45445e-06	up	yes
ENSRNOG00000005854	Angpt1	ENSRNOT00000007979	GO:0001525(angiogenesis);GO:0001701(in utero embryonic development);GO:0001933(negative regulation of protein phosphorylation);GO:0002040(sprouting angiogenesis);GO:0002092(positive regulation of receptor internalization);GO:0002740(negative regulation of cytokine secretion involved in immune response);GO:0005102(signaling receptor binding);GO:0005615(extracellular space);GO:0005886(plasma membra…	04010(MAPK signaling pathway);04014(Ras signaling pathway);04015(Rap1 signaling pathway);04066(HIF-1 signaling pathway);04151(PI3K-Akt signaling pathway);05323(Rheumatoid arthritis)	K05465	NA	angiopoietin 1 [Source:RGD Symbol;Acc:628896]	protein_coding	0.110685	0.30266	0.528828	0.451986	1.08031	1.557	1.58364	1.33974	0.250717	-1.99587	8.01268e-07	9.68005e-06	down	yes
ENSRNOG00000016696	Angpt2	ENSRNOT00000022774	GO:0001525(angiogenesis);GO:0001666(response to hypoxia);GO:0003674(molecular_function);GO:0005576(extracellular region);GO:0005615(extracellular space);GO:0005634(nucleus);GO:0005886(plasma membrane);GO:0007275(multicellular organism development);GO:0007281(germ cell development);GO:0009314(response to radiation);GO:0009612(response to mechanical stimulus);GO:0009749(response to glucose);GO:0010…	04010(MAPK signaling pathway);04014(Ras signaling pathway);04015(Rap1 signaling pathway);04066(HIF-1 signaling pathway);04151(PI3K-Akt signaling pathway);05167(Kaposi sarcoma-associated herpesvirus infection)	K05466	NA	angiopoietin 2 [Source:RGD Symbol;Acc:621861]	protein_coding	8.2254	4.10767	3.3151	5.75854	0.439611	0.743919	0.380558	0.584972	9.96096	3.31629	3.94847e-23	4.40026e-21	up	yes
ENSRNOG00000016678	Angptl2	ENSRNOT00000022585	NA	NA	NA	NA	angiopoietin-like 2 [Source:RGD Symbol;Acc:620004]	protein_coding	4.31461	2.68019	2.98103	6.2311	0.794314	0.779692	0.868697	0.428127	5.64538	2.49707	1.84451e-14	8.24613e-13	up	yes
ENSRNOG00000007545	Angptl4	ENSRNOT00000010031	GO:0001525(angiogenesis);GO:0001666(response to hypoxia);GO:0004857(enzyme inhibitor activity);GO:0005576(extracellular region);GO:0005615(extracellular space);GO:0006629(lipid metabolic process);GO:0019216(regulation of lipid metabolic process);GO:0042802(identical protein binding);GO:0043066(negative regulation of apoptotic process);GO:0043086(negative regulation of catalytic activity);GO:00433…	03320(PPAR signaling pathway);04979(Cholesterol metabolism)	K08767	NA	angiopoietin-like 4 [Source:RGD Symbol;Acc:735058]	protein_coding	8.77305	11.9938	37.0081	6.62613	2.67462	3.59304	2.18315	2.07484	6.11848	2.61317	1.10433e-09	2.38867e-08	up	yes
ENSRNOG00000015554	Ankdd1a	ENSRNOT00000033512;ENSRNOT00000073571;ENSRNOT00000075734	GO:0005515(protein binding);GO:0007165(signal transduction);GO:0007165(signal transduction)	NA	NA	NA	ankyrin repeat and death domain containing 1A [Source:RGD Symbol;Acc:1586052]	protein_coding	1.49796	2.37731	1.46408	1.32724	4.03116	5.39858	6.31399	7.75489	0.283701	-1.81755	7.88878e-11	2.09899e-09	down	yes
ENSRNOG00000046181	Anks4b	ENSRNOT00000075035	GO:0005515(protein binding);GO:0005902(microvillus);GO:0005903(brush border);GO:0034622(cellular protein-containing complex assembly);GO:1904106(protein localization to microvillus);GO:1904970(brush border assembly)	NA	K21414	NA	ankyrin repeat and sterile alpha motif domain containing 4B [Source:RGD Symbol;Acc:1584204]	protein_coding	0.529311	0.523743	0.425166	0.778802	0.414543	0.091584	0.164417	0.156282	2.72974	1.44876	0.00193249	0.00915018	up	yes
ENSRNOG00000014343	Anln	ENSRNOT00000019601;ENSRNOT00000071846	GO:0000281(mitotic cytokinesis);GO:0000915(actomyosin contractile ring assembly);GO:0005826(actomyosin contractile ring);GO:0016020(membrane);GO:0016021(integral component of membrane);GO:0017049(GTP-Rho binding);GO:0030865(cortical cytoskeleton organization);GO:0031106(septin ring organization);GO:1904498(protein localization to mitotic actomyosin contractile ring);GO:1904498(protein localizatio…	NA	K18621	NA	anillin, actin binding protein [Source:RGD Symbol;Acc:1561367]	protein_coding	3.62375	5.26728	5.56661	4.20725	9.92385	9.48342	10.1074	9.83542	0.474329	-1.07604	1.14103e-11	3.51663e-10	down	yes
ENSRNOG00000004731	Ano3	ENSRNOT00000006349	GO:0003674(molecular_function);GO:0005575(cellular_component);GO:0016020(membrane);GO:0016021(integral component of membrane);GO:0016048(detection of temperature stimulus);GO:0017128(phospholipid scramblase activity);GO:0046983(protein dimerization activity);GO:0050982(detection of mechanical stimulus);GO:0061588(calcium activated phospholipid scrambling);GO:0061590(calcium activated phosphatidyl…	NA	K19498	NA	anoctamin 3 [Source:RGD Symbol;Acc:1308873]	protein_coding	14.2254	17.5717	11.7425	10.888	19.8464	30.2629	25.7017	35.1832	0.490364	-1.02808	3.07512e-08	5.13488e-07	down	yes
ENSRNOG00000006995	Ano6	ENSRNOT00000089895;ENSRNOT00000068742	GO:0002407(dendritic cell chemotaxis);GO:0002543(activation of blood coagulation via clotting cascade);GO:0003674(molecular_function);GO:0005227(calcium activated cation channel activity);GO:0005229(intracellular calcium activated chloride channel activity);GO:0005244(voltage-gated ion channel activity);GO:0005247(voltage-gated chloride channel activity);GO:0005575(cellular_component);GO:0005829(…	NA	K19500	NA	anoctamin 6 [Source:RGD Symbol;Acc:1304765]	protein_coding	8.19261	7.02073	4.80735	8.88332	3.18866	3.42754	3.75573	3.76185	2.04503	1.03212	2.22157e-08	3.81073e-07	up	yes
ENSRNOG00000014610	Anpep	ENSRNOT00000092125;ENSRNOT00000020002	GO:0004177(aminopeptidase activity);GO:0005615(extracellular space);GO:0005793(endoplasmic reticulum-Golgi intermediate compartment);GO:0005886(plasma membrane);GO:0006508(proteolysis);GO:0008233(peptidase activity);GO:0008237(metallopeptidase activity);GO:0008270(zinc ion binding);GO:0009897(external side of plasma membrane);GO:0016787(hydrolase activity);GO:0046872(metal ion binding);GO:0070062…	00480(Glutathione metabolism);04614(Renin-angiotensin system);04640(Hematopoietic cell lineage);04640(Hematopoietic cell lineage)	K11140	EC:3.4.11.2	alanyl aminopeptidase, membrane [Source:RGD Symbol;Acc:2991]	protein_coding	3.78937	5.50854	2.29938	9.28418	0.778987	0.561255	0.844768	0.5099	7.74849	2.95391	2.98186e-17	1.91075e-15	up	yes
ENSRNOG00000000081	Antxr2	ENSRNOT00000000092	GO:0004888(transmembrane signaling receptor activity);GO:0005515(protein binding);GO:0005575(cellular_component);GO:0005886(plasma membrane);GO:0008150(biological_process);GO:0009897(external side of plasma membrane);GO:0009986(cell surface);GO:0016020(membrane);GO:0016021(integral component of membrane);GO:0022414(reproductive process);GO:0038023(signaling receptor activity);GO:0046872(metal ion…	04621(NOD-like receptor signaling pathway)	K20909	NA	ANTXR cell adhesion molecule 2 [Source:RGD Symbol;Acc:1561294]	protein_coding	2.65522	2.09522	1.64783	2.62406	0.960461	1.2037	0.842626	1.22531	2.13188	1.09213	0.000665582	0.0037156	up	yes
ENSRNOG00000017469	Anxa1	ENSRNOT00000023664	GO:0001533(cornified envelope);GO:0001780(neutrophil homeostasis);GO:0001891(phagocytic cup);GO:0002250(adaptive immune response);GO:0002376(immune system process);GO:0002548(monocyte chemotaxis);GO:0002685(regulation of leukocyte migration);GO:0003697(single-stranded DNA binding);GO:0003727(single-stranded RNA binding);GO:0004859(phospholipase inhibitor activity);GO:0005509(calcium ion binding);…	NA	K17091	NA	annexin A1 [Source:RGD Symbol;Acc:2118]	protein_coding	11.0372	8.43463	5.05185	10.5667	0.885954	0.750753	1.15228	0.599193	10.3567	3.37249	1.33929e-27	2.36746e-25	up	yes
ENSRNOG00000010362	Anxa2	ENSRNOT00000038677	GO:0001525(angiogenesis);GO:0001726(ruffle);GO:0001765(membrane raft assembly);GO:0001786(phosphatidylserine binding);GO:0001921(positive regulation of receptor recycling);GO:0001934(positive regulation of protein phosphorylation);GO:0002020(protease binding);GO:0003417(growth plate cartilage development);GO:0004859(phospholipase inhibitor activity);GO:0005262(calcium channel activity);GO:0005509…	NA	K17092	NA	annexin A2 [Source:RGD Symbol;Acc:621170]	protein_coding	64.7117	51.0729	26.144	62.9947	7.65716	5.12481	3.74233	3.19687	10.391	3.37727	2.2964e-30	5.0452e-28	up	yes
ENSRNOG00000018159	Anxa4	ENSRNOT00000024436;ENSRNOT00000080502	GO:0005509(calcium ion binding);GO:0005544(calcium-dependent phospholipid binding);GO:0005634(nucleus);GO:0005737(cytoplasm);GO:0005886(plasma membrane);GO:0006357(regulation of transcription by RNA polymerase II);GO:0007219(Notch signaling pathway);GO:0009986(cell surface);GO:0012506(vesicle membrane);GO:0030855(epithelial cell differentiation);GO:0031965(nuclear membrane);GO:0032088(negative re…	NA	K17093	NA	annexin A4 [Source:RGD Symbol;Acc:621171]	protein_coding	10.8602	14.1332	12.1536	14.1815	7.89704	5.18215	6.75872	5.44172	2.03043	1.02178	1.01742e-08	1.86052e-07	up	yes
ENSRNOG00000015354	Aox1	ENSRNOT00000068633;ENSRNOT00000092872;ENSRNOT00000092805	GO:0004031(aldehyde oxidase activity);GO:0005506(iron ion binding);GO:0005829(cytosol);GO:0009055(electron transfer activity);GO:0016491(oxidoreductase activity);GO:0017144(drug metabolic process);GO:0022900(electron transport chain);GO:0042802(identical protein binding);GO:0042803(protein homodimerization activity);GO:0043546(molybdopterin cofactor binding);GO:0046872(metal ion binding);GO:00506…	00280(Valine, leucine and isoleucine degradation);00350(Tyrosine metabolism);00380(Tryptophan metabolism);00750(Vitamin B6 metabolism);00760(Nicotinate and nicotinamide metabolism);00830(Retinol metabolism);00982(Drug metabolism - cytochrome P450);04630(Jak-STAT signaling pathway);04630(Jak-STAT signaling pathway)	K00157	EC:1.2.3.1	aldehyde oxidase 1 [Source:RGD Symbol;Acc:620528]	protein_coding;retained_intron	0.263453	0.454704	0.632577	0.426365	2.34923	2.2242	2.26322	0.645318	0.237517	-2.07389	1.77018e-08	3.09712e-07	down	yes
ENSRNOG00000009227	Aplnr	ENSRNOT00000012379	GO:0001525(angiogenesis);GO:0001568(blood vessel development);GO:0001570(vasculogenesis);GO:0004930(G protein-coupled receptor activity);GO:0005886(plasma membrane);GO:0007165(signal transduction);GO:0007186(G protein-coupled receptor signaling pathway);GO:0007275(multicellular organism development);GO:0007369(gastrulation);GO:0007507(heart development);GO:0007512(adult heart development);GO:0016…	04080(Neuroactive ligand-receptor interaction);04371(Apelin signaling pathway)	K04174	NA	apelin receptor [Source:RGD Symbol;Acc:621645]	protein_coding	0.115357	0.316694	0.076678	0.259245	0.583097	0.205387	0.527762	0.460388	0.432263	-1.21002	0.00888106	0.0326127	down	yes
ENSRNOG00000015411	Apobec1	ENSRNOT00000020735	GO:0003723(RNA binding);GO:0003729(mRNA binding);GO:0003824(catalytic activity);GO:0004126(cytidine deaminase activity);GO:0004131(cytosine deaminase activity);GO:0005515(protein binding);GO:0005634(nucleus);GO:0005737(cytoplasm);GO:0006397(mRNA processing);GO:0006641(triglyceride metabolic process);GO:0006970(response to osmotic stress);GO:0008047(enzyme activator activity);GO:0008270(zinc ion b…	NA	K16932	EC:3.5.4.36	apolipoprotein B mRNA editing enzyme catalytic subunit 1 [Source:RGD Symbol;Acc:2133]	protein_coding	2.4829	5.08739	1.28143	2.25233	0.25871	0.95977	0.287845	0.67839	5.0826	2.34557	4.98392e-06	4.96423e-05	up	yes
ENSRNOG00000016852	Apobec3	ENSRNOT00000037134	GO:0003824(catalytic activity);GO:0008270(zinc ion binding);GO:0016787(hydrolase activity)	05170(Human immunodeficiency virus 1 infection)	K18750	EC:3.5.4.-	apolipoprotein B mRNA editing enzyme catalytic subunit 3 [Source:RGD Symbol;Acc:1307800]	protein_coding	0.442436	0.736191	0.574715	0.529264	0	0.169577	0	0.044108	10.6821	3.41712	2.94542e-06	3.10683e-05	up	yes
ENSRNOG00000023410	Apol9a	ENSRNOT00000031951	GO:0005576(extracellular region);GO:0006869(lipid transport);GO:0008289(lipid binding);GO:0042157(lipoprotein metabolic process)	NA	K14480	NA	apolipoprotein L 9a [Source:RGD Symbol;Acc:1562332]	protein_coding	1.54062	2.45273	1.56062	1.12795	0.363336	0.367938	0.350772	0.328349	4.73762	2.24416	1.40038e-09	2.97876e-08	up	yes
ENSRNOG00000007830	Apold1	ENSRNOT00000010289	GO:0001525(angiogenesis);GO:0001666(response to hypoxia);GO:0005576(extracellular region);GO:0005654(nucleoplasm);GO:0005829(cytosol);GO:0005886(plasma membrane);GO:0006869(lipid transport);GO:0007275(multicellular organism development);GO:0008289(lipid binding);GO:0016020(membrane);GO:0016021(integral component of membrane);GO:0030154(cell differentiation);GO:0042118(endothelial cell activation)…	NA	NA	NA	apolipoprotein L domain containing 1 [Source:RGD Symbol;Acc:1303123]	protein_coding	21.2029	14.2364	7.18724	11.0765	5.02622	5.8575	4.58314	2.60056	2.97237	1.57161	7.31974e-08	1.13707e-06	up	yes
ENSRNOG00000014405	Aprt	ENSRNOT00000064180	GO:0002055(adenine binding);GO:0003999(adenine phosphoribosyltransferase activity);GO:0005575(cellular_component);GO:0005654(nucleoplasm);GO:0005737(cytoplasm);GO:0005829(cytosol);GO:0006166(purine ribonucleoside salvage);GO:0006168(adenine salvage);GO:0007595(lactation);GO:0007625(grooming behavior);GO:0009116(nucleoside metabolic process);GO:0016208(AMP binding);GO:0016740(transferase activity)…	00230(Purine metabolism)	K00759	EC:2.4.2.7	adenine phosphoribosyl transferase [Source:RGD Symbol;Acc:1307758]	protein_coding	98.5366	104.184	92.4725	76.503	52.7134	41.2766	40.4407	46.1918	2.05786	1.04115	2.37734e-11	6.82008e-10	up	yes
ENSRNOG00000011648	Aqp1	ENSRNOT00000015692;ENSRNOT00000087191	GO:0003094(glomerular filtration);GO:0003097(renal water transport);GO:0005223(intracellular cGMP-activated cation channel activity);GO:0005267(potassium channel activity);GO:0005372(water transmembrane transporter activity);GO:0005515(protein binding);GO:0005634(nucleus);GO:0005737(cytoplasm);GO:0005886(plasma membrane);GO:0005901(caveola);GO:0005903(brush border);GO:0006813(potassium ion transp…	04924(Renin secretion);04964(Proximal tubule bicarbonate reclamation);04976(Bile secretion);04976(Bile secretion)	K09864	NA	aquaporin 1 (Colton blood group) [Source:RGD Symbol;Acc:2141]	protein_coding	0.394246	0.232476	0.0763313	0.308175	5.75445	0.328202	0.187411	0.245998	0.15519	-2.68789	0.00233215	0.0107159	down	yes
ENSRNOG00000043465	Arc	ENSRNOT00000067442;ENSRNOT00000076998	GO:0001669(acrosomal vesicle);GO:0003723(RNA binding);GO:0003729(mRNA binding);GO:0005515(protein binding);GO:0005737(cytoplasm);GO:0005768(endosome);GO:0005856(cytoskeleton);GO:0005886(plasma membrane);GO:0005938(cell cortex);GO:0006897(endocytosis);GO:0007010(cytoskeleton organization);GO:0007275(multicellular organism development);GO:0007492(endoderm development);GO:0007612(learning);GO:000761…	05031(Amphetamine addiction);05031(Amphetamine addiction)	K15867	NA	activity-regulated cytoskeleton-associated protein [Source:RGD Symbol;Acc:62037]	protein_coding	227.783	13.8906	16.6164	14.3949	30.3496	20.0919	11.4511	10.5154	3.76595	1.91301	0.00718142	0.0272557	up	yes
ENSRNOG00000013304	Arg1	ENSRNOT00000017911	GO:0000050(urea cycle);GO:0001889(liver development);GO:0001938(positive regulation of endothelial cell proliferation);GO:0002250(adaptive immune response);GO:0002376(immune system process);GO:0004053(arginase activity);GO:0005615(extracellular space);GO:0005737(cytoplasm);GO:0005741(mitochondrial outer membrane);GO:0005829(cytosol);GO:0006525(arginine metabolic process);GO:0007565(female pregnan…	00220(Arginine biosynthesis);00330(Arginine and proline metabolism);05146(Amoebiasis)	K01476	EC:3.5.3.1	arginase 1 [Source:RGD Symbol;Acc:2150]	protein_coding	15.2126	13.0318	5.54442	17.3826	6.59352	6.00974	5.11574	7.66595	2.01582	1.01136	0.000402571	0.00241747	up	yes
ENSRNOG00000025624	Arhgap20	ENSRNOT00000035989;ENSRNOT00000059078	GO:0005096(GTPase activator activity);GO:0007165(signal transduction);GO:0017048(Rho GTPase binding);GO:0035023(regulation of Rho protein signal transduction);GO:0043547(positive regulation of GTPase activity);GO:0043547(positive regulation of GTPase activity)	NA	K20641	NA	Rho GTPase activating protein 20 [Source:RGD Symbol;Acc:1303160]	protein_coding	6.70624	8.75471	7.16953	7.24123	14.4528	15.1711	14.0965	16.3419	0.497345	-1.00768	3.08094e-15	1.52844e-13	down	yes
ENSRNOG00000024728	Arhgap22	ENSRNOT00000082208;ENSRNOT00000035915	GO:0005096(GTPase activator activity);GO:0007165(signal transduction);GO:0043547(positive regulation of GTPase activity);GO:0098978(glutamatergic synapse);GO:0099175(regulation of postsynapse organization);GO:0099175(regulation of postsynapse organization)	NA	K20642	NA	Rho GTPase activating protein 22 [Source:RGD Symbol;Acc:1307237]	protein_coding	5.11931	4.6777	3.61839	4.46019	2.66036	1.57693	2.17511	1.6096	2.22832	1.15596	3.22963e-07	4.31149e-06	up	yes
ENSRNOG00000009347	Arhgap25	ENSRNOT00000012645	GO:0001891(phagocytic cup);GO:0005096(GTPase activator activity);GO:0006911(phagocytosis, engulfment);GO:0007015(actin filament organization);GO:0007165(signal transduction);GO:0043547(positive regulation of GTPase activity);GO:0051058(negative regulation of small GTPase mediated signal transduction)	NA	K20642	NA	Rho GTPase activating protein 25 [Source:RGD Symbol;Acc:1562105]	protein_coding	8.02761	6.1883	4.91644	8.31407	2.64668	3.15272	2.53517	2.04687	2.64379	1.40261	1.61774e-11	4.82155e-10	up	yes
ENSRNOG00000004192	Arhgap30	ENSRNOT00000005619	GO:0005096(GTPase activator activity);GO:0007165(signal transduction);GO:0007264(small GTPase mediated signal transduction);GO:0043231(intracellular membrane-bounded organelle);GO:0043547(positive regulation of GTPase activity)	NA	K20645	NA	Rho GTPase activating protein 30 [Source:RGD Symbol;Acc:1561419]	protein_coding	2.6383	2.0979	1.76869	3.0044	0.379597	0.689578	0.597782	0.41823	4.5604	2.18916	2.41326e-14	1.06342e-12	up	yes
ENSRNOG00000013220	Arhgap45	ENSRNOT00000060648	GO:0005096(GTPase activator activity);GO:0007165(signal transduction);GO:0035556(intracellular signal transduction);GO:0043547(positive regulation of GTPase activity);GO:0046872(metal ion binding)	NA	K20644	NA	Rho GTPase activating protein 45 [Source:RGD Symbol;Acc:1308662]	protein_coding	3.39407	3.80879	2.49781	3.97447	1.30321	1.497	1.79977	1.50079	2.24155	1.16449	8.41914e-08	1.28196e-06	up	yes
ENSRNOG00000005809	Arhgdib	ENSRNOT00000007779	GO:0003924(GTPase activity);GO:0005094(Rho GDP-dissociation inhibitor activity);GO:0005737(cytoplasm);GO:0005829(cytosol);GO:0007266(Rho protein signal transduction);GO:0016020(membrane);GO:0035023(regulation of Rho protein signal transduction);GO:0048365(Rac GTPase binding);GO:0050790(regulation of catalytic activity);GO:0071461(cellular response to redox state);GO:1901164(negative regulation of…	04722(Neurotrophin signaling pathway);04962(Vasopressin-regulated water reabsorption)	K12462	NA	Rho GDP dissociation inhibitor beta [Source:RGD Symbol;Acc:1305383]	protein_coding	22.094	26.6705	22.4129	20.0348	6.57486	6.41498	6.99551	7.70318	3.29422	1.71994	9.8162e-23	1.04836e-20	up	yes
ENSRNOG00000025502	Arhgef37	ENSRNOT00000087188;ENSRNOT00000032189	GO:0005089(Rho guanyl-nucleotide exchange factor activity);GO:0005515(protein binding);GO:0005737(cytoplasm);GO:0035023(regulation of Rho protein signal transduction);GO:0035023(regulation of Rho protein signal transduction)	NA	K20710	NA	Rho guanine nucleotide exchange factor 37 [Source:RGD Symbol;Acc:1560471]	protein_coding	1.63117	1.45372	0.464939	1.3786	2.08602	2.76164	2.3428	3.40855	0.464989	-1.10473	0.000147403	0.00100085	down	yes
ENSRNOG00000015382	Arid5a	ENSRNOT00000067688;ENSRNOT00000089673	GO:0000122(negative regulation of transcription by RNA polymerase II);GO:0003677(DNA binding);GO:0003714(transcription corepressor activity);GO:0005634(nucleus);GO:0005654(nucleoplasm);GO:0005730(nucleolus);GO:0006357(regulation of transcription by RNA polymerase II);GO:0008134(transcription factor binding);GO:0030331(estrogen receptor binding);GO:0043565(sequence-specific DNA binding);GO:0044212…	NA	NA	NA	AT-rich interaction domain 5A [Source:RGD Symbol;Acc:1311041]	protein_coding	9.71703	8.52124	12.7814	9.53879	3.69644	2.95295	3.05848	2.93852	3.20711	1.68128	2.55209e-20	2.12155e-18	up	yes
ENSRNOG00000014653	Arl11	ENSRNOT00000019646	GO:0000166(nucleotide binding);GO:0002244(hematopoietic progenitor cell differentiation);GO:0005525(GTP binding);GO:0005737(cytoplasm);GO:0005886(plasma membrane);GO:0006886(intracellular protein transport);GO:0016192(vesicle-mediated transport)	NA	K07959	NA	ADP-ribosylation factor like GTPase 11 [Source:RGD Symbol;Acc:1308083]	protein_coding	4.24869	5.07682	2.8948	5.44881	0.518593	1.09255	0.955052	1.0739	4.85403	2.27918	2.76324e-12	9.52821e-11	up	yes
ENSRNOG00000001830	Arntl2	ENSRNOT00000084207;ENSRNOT00000055473	GO:0000978(RNA polymerase II proximal promoter sequence-specific DNA binding);GO:0000981(DNA-binding transcription factor activity, RNA polymerase II-specific);GO:0003674(molecular_function);GO:0003700(DNA-binding transcription factor activity);GO:0005575(cellular_component);GO:0005634(nucleus);GO:0005667(transcription factor complex);GO:0005730(nucleolus);GO:0005737(cytoplasm);GO:0006355(regulat…	NA	K09099	NA	aryl hydrocarbon receptor nuclear translocator-like 2 [Source:RGD Symbol;Acc:620230]	protein_coding	0.771504	0.843345	0.433334	0.770849	0.338571	0.309414	0.339649	0.0966047	2.60001	1.37852	0.00131939	0.00666808	up	yes
ENSRNOG00000000991	Arpc1b	ENSRNOT00000001315	GO:0003779(actin binding);GO:0005200(structural constituent of cytoskeleton);GO:0005515(protein binding);GO:0005634(nucleus);GO:0005737(cytoplasm);GO:0005856(cytoskeleton);GO:0005885(Arp2/3 protein complex);GO:0015629(actin cytoskeleton);GO:0030833(regulation of actin filament polymerization);GO:0032355(response to estradiol);GO:0034314(Arp2/3 complex-mediated actin nucleation);GO:0036284(tubulob…	04144(Endocytosis);04666(Fc gamma R-mediated phagocytosis);04810(Regulation of actin cytoskeleton);05100(Bacterial invasion of epithelial cells);05132(Salmonella infection)	K05757	NA	actin related protein 2/3 complex, subunit 1B [Source:RGD Symbol;Acc:2155]	protein_coding	50.1639	51.0187	39.3806	49.5083	8.91643	9.18806	8.04723	8.84361	5.43134	2.44131	7.47754e-63	1.14997e-59	up	yes
ENSRNOG00000005115	Asf1b	ENSRNOT00000006964	GO:0000785(chromatin);GO:0000790(nuclear chromatin);GO:0001835(blastocyst hatching);GO:0005634(nucleus);GO:0005654(nucleoplasm);GO:0006333(chromatin assembly or disassembly);GO:0006334(nucleosome assembly);GO:0006335(DNA replication-dependent nucleosome assembly);GO:0006336(DNA replication-independent nucleosome assembly);GO:0032991(protein-containing complex);GO:0042393(histone binding)	NA	K10753	NA	anti-silencing function 1B histone chaperone [Source:RGD Symbol;Acc:1304918]	protein_coding	0.939261	2.03533	0.639689	0.728178	0.174523	0.317143	0.127524	0.121944	5.85921	2.55071	4.20968e-07	5.45204e-06	up	yes
ENSRNOG00000012843	Aspg	ENSRNOT00000017454	GO:0004067(asparaginase activity);GO:0005515(protein binding);GO:0006520(cellular amino acid metabolic process)	NA	K13278	3.1.1.47;3.5.1.1;EC:3.1.1.5	asparaginase [Source:RGD Symbol;Acc:708388]	protein_coding	5.32835	5.83194	3.99418	8.69955	0.38573	1.52957	0.796627	0.72347	6.9436	2.79568	7.45702e-15	3.4752e-13	up	yes
ENSRNOG00000003745	Atf3	ENSRNOT00000005085;ENSRNOT00000089841	GO:0000122(negative regulation of transcription by RNA polymerase II);GO:0000976(transcription regulatory region sequence-specific DNA binding);GO:0000977(RNA polymerase II regulatory region sequence-specific DNA binding);GO:0000978(RNA polymerase II proximal promoter sequence-specific DNA binding);GO:0001227(DNA-binding transcription repressor activity, RNA polymerase II-specific);GO:0001709(cel…	NA	K09032	NA	activating transcription factor 3 [Source:RGD Symbol;Acc:2165]	protein_coding	22.474	5.57741	5.04106	4.23995	0.27743	0.396284	0.135035	0.147002	39.0608	5.28765	8.03669e-22	7.82255e-20	up	yes
ENSRNOG00000003781	Atp10b	ENSRNOT00000029118	GO:0000166(nucleotide binding);GO:0000287(magnesium ion binding);GO:0003674(molecular_function);GO:0005524(ATP binding);GO:0005783(endoplasmic reticulum);GO:0005886(plasma membrane);GO:0008150(biological_process);GO:0015914(phospholipid transport);GO:0016020(membrane);GO:0016021(integral component of membrane);GO:0045332(phospholipid translocation);GO:0140326(ATPase-coupled intramembrane lipid tr…	NA	K01530	EC:7.6.2.1	ATPase phospholipid transporting 10B (putative) [Source:RGD Symbol;Acc:1565126]	protein_coding	0.026889	0.087981	0.055929	0.101028	0.248559	0.221555	0.31555	0.286789	0.253463	-1.98015	5.60666e-07	7.06182e-06	down	yes
ENSRNOG00000001714	Atp13a4	ENSRNOT00000002333	GO:0000166(nucleotide binding);GO:0005524(ATP binding);GO:0005623(cell);GO:0006812(cation transport);GO:0006874(cellular calcium ion homeostasis);GO:0016020(membrane);GO:0016021(integral component of membrane);GO:0016787(hydrolase activity);GO:0016887(ATPase activity);GO:0046872(metal ion binding)	NA	K14951	EC:7.2.2.-	ATPase 13A4 [Source:RGD Symbol;Acc:1306927]	protein_coding	0.352458	0.949066	0.761646	0.551779	1.77793	1.75086	2.18702	1.5046	0.362161	-1.4653	4.50495e-07	5.78794e-06	down	yes
ENSRNOG00000024127	Atp13a5	ENSRNOT00000035049	GO:0000166(nucleotide binding);GO:0005524(ATP binding);GO:0005623(cell);GO:0006812(cation transport);GO:0006874(cellular calcium ion homeostasis);GO:0016020(membrane);GO:0016021(integral component of membrane);GO:0016787(hydrolase activity);GO:0016887(ATPase activity);GO:0046872(metal ion binding)	NA	K14951	EC:7.2.2.-	ATPase 13A5 [Source:RGD Symbol;Acc:1306792]	protein_coding	0.454181	0.546105	0.664645	0.547585	1.27137	1.49549	1.81242	1.82888	0.345266	-1.53422	5.57677e-10	1.26436e-08	down	yes
ENSRNOG00000007290	Atp1a2	ENSRNOT00000058143	GO:0000166(nucleotide binding);GO:0001504(neurotransmitter uptake);GO:0002026(regulation of the force of heart contraction);GO:0002087(regulation of respiratory gaseous exchange by nervous system process);GO:0005391(sodium:potassium-exchanging ATPase activity);GO:0005515(protein binding);GO:0005524(ATP binding);GO:0005737(cytoplasm);GO:0005768(endosome);GO:0005886(plasma membrane);GO:0005890(sodi…	04022(cGMP-PKG signaling pathway);04024(cAMP signaling pathway);04260(Cardiac muscle contraction);04261(Adrenergic signaling in cardiomyocytes);04911(Insulin secretion);04918(Thyroid hormone synthesis);04919(Thyroid hormone signaling pathway);04925(Aldosterone synthesis and secretion);04960(Aldosterone-regulated sodium reabsorption);04961(Endocrine and other factor-regulated calcium reabsorption)…	K01539	EC:7.2.2.13	ATPase Na+/K+ transporting subunit alpha 2 [Source:RGD Symbol;Acc:2168]	protein_coding	90.7755	126.138	127.498	122.328	286.693	286.915	283.626	260.729	0.417491	-1.26018	2.62454e-23	2.94619e-21	down	yes
ENSRNOG00000012878	Atp7b	ENSRNOT00000089265;ENSRNOT00000058072	GO:0000166(nucleotide binding);GO:0005375(copper ion transmembrane transporter activity);GO:0005507(copper ion binding);GO:0005524(ATP binding);GO:0005770(late endosome);GO:0005794(Golgi apparatus);GO:0005802(trans-Golgi network);GO:0006812(cation transport);GO:0006825(copper ion transport);GO:0006878(cellular copper ion homeostasis);GO:0006882(cellular zinc ion homeostasis);GO:0007595(lactation)…	01524(Platinum drug resistance);01524(Platinum drug resistance)	K17686	EC:7.2.2.8	ATPase copper transporting beta [Source:RGD Symbol;Acc:2180]	protein_coding	0.506546	0.518952	0.484099	0.528899	1.06696	0.877062	1.05669	1.4253	0.460571	-1.11851	1.26536e-06	1.46206e-05	down	yes
ENSRNOG00000031598	Atp8b4	ENSRNOT00000086357;ENSRNOT00000092750	GO:0000166(nucleotide binding);GO:0000287(magnesium ion binding);GO:0005524(ATP binding);GO:0015914(phospholipid transport);GO:0016020(membrane);GO:0016021(integral component of membrane);GO:0140326(ATPase-coupled intramembrane lipid transporter activity);GO:0140326(ATPase-coupled intramembrane lipid transporter activity)	NA	K01530	EC:7.6.2.1	ATPase phospholipid transporting 8B4 (putative) [Source:NCBI gene;Acc:311396]	protein_coding	0.272224	0.387063	0.166222	0.623032	0.0440027	0	0	0	32.9194	5.04087	1.26168e-10	3.26655e-09	up	yes
ENSRNOG00000020716	Axl	ENSRNOT00000078668;ENSRNOT00000028132;ENSRNOT00000028131	GO:0000166(nucleotide binding);GO:0001764(neuron migration);GO:0001779(natural killer cell differentiation);GO:0001786(phosphatidylserine binding);GO:0001818(negative regulation of cytokine production);GO:0001961(positive regulation of cytokine-mediated signaling pathway);GO:0001974(blood vessel remodeling);GO:0004672(protein kinase activity);GO:0004713(protein tyrosine kinase activity);GO:000471…	01521(EGFR tyrosine kinase inhibitor resistance);01521(EGFR tyrosine kinase inhibitor resistance)	K05115	EC:2.7.10.1	Axl receptor tyrosine kinase [Source:RGD Symbol;Acc:620028]	protein_coding	18.4267	17.838	11.7757	18.0082	8.42086	7.73846	7.97736	7.13018	2.11242	1.07889	5.16061e-12	1.68862e-10	up	yes
ENSRNOG00000029171	AY172581	ENSRNOT00000045072	NA	NA	NA	NA		Mt_tRNA	5.26204	11.051	8.66011	10.4184	36.2955	18.7397	33.2592	27.7249	0.305048	-1.71289	3.42432e-06	3.56552e-05	down	yes
ENSRNOG00000046852	B3gat2	ENSRNOT00000075592	GO:0000139(Golgi membrane);GO:0005794(Golgi apparatus);GO:0006486(protein glycosylation);GO:0015018(galactosylgalactosylxylosylprotein 3-beta-glucuronosyltransferase activity);GO:0016020(membrane);GO:0016021(integral component of membrane);GO:0016740(transferase activity);GO:0046872(metal ion binding)	00515(Mannose type O-glycan biosynthesis)	K10157	EC:2.4.1.135	beta-1,3-glucuronyltransferase 2 [Source:RGD Symbol;Acc:620903]	protein_coding	4.20652	5.20148	6.91821	3.9493	16.1208	16.1199	18.4373	20.7774	0.28375	-1.81731	3.92092e-21	3.65454e-19	down	yes
ENSRNOG00000059461	B4galt1	ENSRNOT00000090499	GO:0000138(Golgi trans cisterna);GO:0002064(epithelial cell development);GO:0002526(acute inflammatory response);GO:0003831(beta-N-acetylglucosaminylglycopeptide beta-1,4-galactosyltransferase activity);GO:0003945(N-acetyllactosamine synthase activity);GO:0004461(lactose synthase activity);GO:0005794(Golgi apparatus);GO:0005886(plasma membrane);GO:0005975(carbohydrate metabolic process);GO:000598…	00052(Galactose metabolism);00510(N-Glycan biosynthesis);00514(Other types of O-glycan biosynthesis);00515(Mannose type O-glycan biosynthesis);00533(Glycosaminoglycan biosynthesis - keratan sulfate);00601(Glycosphingolipid biosynthesis - lacto and neolacto series)	K07966	2.4.1.-;2.4.1.38;2.4.1.90;EC:2.4.1.22	beta-1,4-galactosyltransferase 1 [Source:RGD Symbol;Acc:620900]	protein_coding	2.79974	2.55128	2.07327	3.40735	1.18449	1.0098	0.64237	0.650735	3.10594	1.63503	3.36596e-08	5.58149e-07	up	yes
ENSRNOG00000020298	Bag3	ENSRNOT00000027616	GO:0000045(autophagosome assembly);GO:0000774(adenyl-nucleotide exchange factor activity);GO:0001725(stress fiber);GO:0005515(protein binding);GO:0005634(nucleus);GO:0005737(cytoplasm);GO:0005829(cytosol);GO:0005886(plasma membrane);GO:0007420(brain development);GO:0008625(extrinsic apoptotic signaling pathway via death domain receptors);GO:0010664(negative regulation of striated muscle cell apop…	NA	K09557	NA	Bcl2-associated athanogene 3 [Source:RGD Symbol;Acc:1307794]	protein_coding	16.9833	14.6092	17.3666	23.1465	5.27862	8.39732	5.28081	6.25477	2.86003	1.51603	3.19781e-15	1.58132e-13	up	yes
ENSRNOG00000014960	Bard1	ENSRNOT00000087870;ENSRNOT00000020414	GO:0003723(RNA binding);GO:0004842(ubiquitin-protein transferase activity);GO:0005515(protein binding);GO:0005634(nucleus);GO:0005737(cytoplasm);GO:0016607(nuclear speck);GO:0031436(BRCA1-BARD1 complex);GO:0036464(cytoplasmic ribonucleoprotein granule);GO:0042325(regulation of phosphorylation);GO:0042803(protein homodimerization activity);GO:0043065(positive regulation of apoptotic process);GO:00…	03440(Homologous recombination);03440(Homologous recombination)	K10683	NA	BRCA1 associated RING domain 1 [Source:RGD Symbol;Acc:621072]	protein_coding	0.311731	0.636994	0.212924	0.332084	0.140264	0.063593	0.112259	0.11197	3.48933	1.80295	7.74977e-05	0.000570629	up	yes
ENSRNOG00000003716	Batf3	ENSRNOT00000004962	GO:0000122(negative regulation of transcription by RNA polymerase II);GO:0000978(RNA polymerase II proximal promoter sequence-specific DNA binding);GO:0001227(DNA-binding transcription repressor activity, RNA polymerase II-specific);GO:0003677(DNA binding);GO:0003700(DNA-binding transcription factor activity);GO:0006355(regulation of transcription, DNA-templated);GO:0006357(regulation of transcri…	NA	K09034	NA	basic leucine zipper ATF-like transcription factor 3 [Source:RGD Symbol;Acc:620501]	protein_coding	3.44821	3.52862	1.88608	0.611468	0.519762	0	0.679682	0.720157	4.9356	2.30322	0.00104507	0.00545185	up	yes
ENSRNOG00000006828	Baz1a	ENSRNOT00000009080	GO:0003674(molecular_function);GO:0005515(protein binding);GO:0005575(cellular_component);GO:0005634(nucleus);GO:0006261(DNA-dependent DNA replication);GO:0006338(chromatin remodeling);GO:0008150(biological_process);GO:0008623(CHRAC);GO:0046872(metal ion binding)	NA	K11655	NA	bromodomain adjacent to zinc finger domain, 1A [Source:RGD Symbol;Acc:1306199]	protein_coding	1.92137	1.95446	1.39854	2.44082	0.541461	0.869669	0.514907	0.568524	3.0928	1.62892	1.63838e-09	3.43945e-08	up	yes
ENSRNOG00000047606	Bcl2a1	ENSRNOT00000039850	GO:0005575(cellular_component);GO:0005741(mitochondrial outer membrane);GO:0006915(apoptotic process);GO:0007568(aging);GO:0008630(intrinsic apoptotic signaling pathway in response to DNA damage);GO:0021987(cerebral cortex development);GO:0042803(protein homodimerization activity);GO:0042981(regulation of apoptotic process);GO:0043066(negative regulation of apoptotic process);GO:0046982(protein h…	04064(NF-kappa B signaling pathway);04210(Apoptosis);05202(Transcriptional misregulation in cancer);05221(Acute myeloid leukemia)	K02162	NA	BCL2-related protein A1 [Source:RGD Symbol;Acc:620621]	protein_coding	6.56283	8.43598	5.17655	9.51746	1.32992	0.642318	1.15954	1.12645	6.97304	2.80179	1.56073e-17	1.02575e-15	up	yes
ENSRNOG00000043416	Bcl3	ENSRNOT00000025913	GO:0005515(protein binding);GO:0005634(nucleus);GO:0005654(nucleoplasm);GO:0005737(cytoplasm);GO:0005829(cytosol);GO:0005886(plasma membrane);GO:0006351(transcription, DNA-templated);GO:0006974(cellular response to DNA damage stimulus);GO:0007249(I-kappaB kinase/NF-kappaB signaling);GO:0008134(transcription factor binding);GO:0009615(response to virus);GO:0010225(response to UV-C);GO:0030330(DNA …	04625(C-type lectin receptor signaling pathway);04668(TNF signaling pathway)	K09258	NA	BCL3, transcription coactivator [Source:RGD Symbol;Acc:1589465]	protein_coding	8.24243	8.48203	6.16155	5.96006	0.730257	1.06963	0.382006	0.071739	12.7998	3.67805	4.19993e-14	1.80421e-12	up	yes
ENSRNOG00000047300	Bdkrb2	ENSRNOT00000074621;ENSRNOT00000071735	GO:0002020(protease binding);GO:0004930(G protein-coupled receptor activity);GO:0004947(bradykinin receptor activity);GO:0005768(endosome);GO:0005886(plasma membrane);GO:0006939(smooth muscle contraction);GO:0007165(signal transduction);GO:0007186(G protein-coupled receptor signaling pathway);GO:0009651(response to salt stress);GO:0016020(membrane);GO:0016021(integral component of membrane);GO:00…	04020(Calcium signaling pathway);04022(cGMP-PKG signaling pathway);04071(Sphingolipid signaling pathway);04080(Neuroactive ligand-receptor interaction);04610(Complement and coagulation cascades);04750(Inflammatory mediator regulation of TRP channels);04810(Regulation of actin cytoskeleton);04961(Endocrine and other factor-regulated calcium reabsorption);05142(Chagas disease (American trypanosomia…	K03916	NA	bradykinin receptor B2 [Source:RGD Symbol;Acc:2201]	protein_coding	0.929106	0.241434	0.481711	0.632212	0.240175	0.284419	0.327105	0.0649157	2.49228	1.31747	0.00744623	0.0281089	up	yes
ENSRNOG00000055962	Bgn	ENSRNOT00000085201	GO:0001974(blood vessel remodeling);GO:0005515(protein binding);GO:0005539(glycosaminoglycan binding);GO:0005576(extracellular region);GO:0009986(cell surface);GO:0019800(peptide cross-linking via chondroitin 4-sulfate glycosaminoglycan);GO:0030133(transport vesicle);GO:0031012(extracellular matrix);GO:0042383(sarcolemma);GO:0050840(extracellular matrix binding);GO:0060348(bone development);GO:00…	NA	K08118	NA	biglycan [Source:RGD Symbol;Acc:2207]	protein_coding	18.7686	14.1805	6.0205	23.976	7.40891	6.53086	7.41408	6.40212	2.26782	1.18131	4.47728e-05	0.00035077	up	yes
ENSRNOG00000010312	Bhlhe23	ENSRNOT00000013690	GO:0006355(regulation of transcription, DNA-templated);GO:0045944(positive regulation of transcription by RNA polymerase II);GO:0046548(retinal rod cell development);GO:0046671(negative regulation of retinal cell programmed cell death);GO:0046983(protein dimerization activity);GO:0048050(post-embryonic eye morphogenesis);GO:0048468(cell development)	NA	K09086	NA	basic helix-loop-helix family, member e23 [Source:RGD Symbol;Acc:1559760]	protein_coding	0.591885	0.450756	0.256545	0.228058	1.42304	0.959416	1.60998	1.48827	0.278658	-1.84343	1.04892e-06	1.23706e-05	down	yes
ENSRNOG00000005731	Birc3	ENSRNOT00000090774;ENSRNOT00000007702	GO:0004842(ubiquitin-protein transferase activity);GO:0005634(nucleus);GO:0005654(nucleoplasm);GO:0005737(cytoplasm);GO:0005829(cytosol);GO:0006915(apoptotic process);GO:0007283(spermatogenesis);GO:0016567(protein ubiquitination);GO:0031398(positive regulation of protein ubiquitination);GO:0032991(protein-containing complex);GO:0042981(regulation of apoptotic process);GO:0043027(cysteine-type end…	01524(Platinum drug resistance);04064(NF-kappa B signaling pathway);04120(Ubiquitin mediated proteolysis);04210(Apoptosis);04215(Apoptosis - multiple species);04217(Necroptosis);04510(Focal adhesion);04621(NOD-like receptor signaling pathway);04668(TNF signaling pathway);05145(Toxoplasmosis);05168(Herpes simplex virus 1 infection);05200(Pathways in cancer);05202(Transcriptional misregulation in c…	K16060	NA	baculoviral IAP repeat-containing 3 [Source:RGD Symbol;Acc:621282]	protein_coding	2.01699	1.66899	1.32904	1.46248	0.121327	0.275116	0.407572	0.286267	5.94114	2.57074	2.92047e-11	8.22599e-10	up	yes
ENSRNOG00000050819	Birc5	ENSRNOT00000072387	GO:0000226(microtubule cytoskeleton organization);GO:0005737(cytoplasm);GO:0007346(regulation of mitotic cell cycle);GO:0043066(negative regulation of apoptotic process);GO:0043524(negative regulation of neuron apoptotic process);GO:0061178(regulation of insulin secretion involved in cellular response to glucose stimulus);GO:0061469(regulation of type B pancreatic cell proliferation)	01524(Platinum drug resistance);04210(Apoptosis);04215(Apoptosis - multiple species);04390(Hippo signaling pathway);05161(Hepatitis B);05200(Pathways in cancer);05210(Colorectal cancer)	K08731	NA	baculoviral IAP repeat-containing 5 [Source:RGD Symbol;Acc:70499]	protein_coding	2.38135	3.19174	2.07482	2.28412	1.06472	0.733395	0.738394	0.564074	3.20328	1.67955	2.35663e-06	2.5577e-05	up	yes
ENSRNOG00000053384	Bmp7	ENSRNOT00000084990	GO:0001654(eye development);GO:0001656(metanephros development);GO:0001657(ureteric bud development);GO:0001707(mesoderm formation);GO:0001822(kidney development);GO:0001823(mesonephros development);GO:0003272(endocardial cushion formation);GO:0003344(pericardium morphogenesis);GO:0005125(cytokine activity);GO:0005160(transforming growth factor beta receptor binding);GO:0005576(extracellular regi…	04060(Cytokine-cytokine receptor interaction);04350(TGF-beta signaling pathway);04360(Axon guidance);04390(Hippo signaling pathway)	K16621	NA	bone morphogenetic protein 7 [Source:RGD Symbol;Acc:620743]	protein_coding	1.48437	0.841139	0.463339	1.25015	2.71125	1.95131	2.47791	1.14401	0.487536	-1.03642	0.0045866	0.0188301	down	yes
ENSRNOG00000016289	Bmpr1b	ENSRNOT00000021963	GO:0000166(nucleotide binding);GO:0001501(skeletal system development);GO:0001502(cartilage condensation);GO:0001550(ovarian cumulus expansion);GO:0001654(eye development);GO:0002062(chondrocyte differentiation);GO:0003674(molecular_function);GO:0004672(protein kinase activity);GO:0004674(protein serine/threonine kinase activity);GO:0004675(transmembrane receptor protein serine/threonine kinase a…	04060(Cytokine-cytokine receptor interaction);04350(TGF-beta signaling pathway);04360(Axon guidance);04390(Hippo signaling pathway);04550(Signaling pathways regulating pluripotency of stem cells);05418(Fluid shear stress and atherosclerosis)	K13578	EC:2.7.11.30	bone morphogenetic protein receptor type 1B [Source:RGD Symbol;Acc:1595863]	protein_coding	0.412513	0.650351	0.613221	0.853627	1.81969	2.12676	2.10053	1.38122	0.340556	-1.55404	9.14376e-07	1.09348e-05	down	yes
ENSRNOG00000002041	Boc	ENSRNOT00000002790	GO:0005515(protein binding);GO:0005654(nucleoplasm);GO:0005887(integral component of plasma membrane);GO:0007224(smoothened signaling pathway);GO:0007411(axon guidance);GO:0016020(membrane);GO:0016021(integral component of membrane);GO:0044295(axonal growth cone);GO:0045663(positive regulation of myoblast differentiation)	04340(Hedgehog signaling pathway);04360(Axon guidance)	K20020	NA	BOC cell adhesion associated, oncogene regulated [Source:RGD Symbol;Acc:1304550]	protein_coding	1.28385	1.66594	1.46496	1.63077	3.27482	4.00085	2.87508	3.49741	0.442955	-1.17477	4.73177e-10	1.09264e-08	down	yes
ENSRNOG00000034174	Bpifb4	ENSRNOT00000044574	GO:0005576(extracellular region);GO:0005737(cytoplasm);GO:0008289(lipid binding)	NA	NA	NA	BPI fold containing family B, member 4 [Source:RGD Symbol;Acc:1561174]	protein_coding	0.322116	0.445181	0.308104	0.923363	0.113162	0.115951	0	0.216269	4.48775	2.16599	0.000856246	0.00460588	up	yes
ENSRNOG00000020701	Brca1	ENSRNOT00000083111;ENSRNOT00000028109	GO:0000724(double-strand break repair via homologous recombination);GO:0000800(lateral element);GO:0003677(DNA binding);GO:0003713(transcription coactivator activity);GO:0003723(RNA binding);GO:0004842(ubiquitin-protein transferase activity);GO:0005634(nucleus);GO:0005694(chromosome);GO:0005737(cytoplasm);GO:0005886(plasma membrane);GO:0006281(DNA repair);GO:0006301(postreplication repair);GO:000…	01524(Platinum drug resistance);03440(Homologous recombination);03460(Fanconi anemia pathway);04120(Ubiquitin mediated proteolysis);04151(PI3K-Akt signaling pathway);05206(MicroRNAs in cancer);05224(Breast cancer);05224(Breast cancer)	K10605	EC:2.3.2.27	BRCA1, DNA repair associated [Source:RGD Symbol;Acc:2218]	protein_coding	0.620482	0.511762	0.274417	0.409948	0.139174	0.188194	0.244652	0.143377	2.5393	1.34443	0.000224881	0.00144765	up	yes
ENSRNOG00000059997	Brip1	ENSRNOT00000091172	GO:0000166(nucleotide binding);GO:0003676(nucleic acid binding);GO:0003677(DNA binding);GO:0003678(DNA helicase activity);GO:0003682(chromatin binding);GO:0004386(helicase activity);GO:0005524(ATP binding);GO:0005634(nucleus);GO:0005737(cytoplasm);GO:0006139(nucleobase-containing compound metabolic process);GO:0006289(nucleotide-excision repair);GO:0006357(regulation of transcription by RNA polym…	03440(Homologous recombination);03460(Fanconi anemia pathway)	K15362	EC:3.6.4.12	BRCA1 interacting protein C-terminal helicase 1 [Source:RGD Symbol;Acc:1307659]	protein_coding	0.289633	0.160358	0.123383	0.191645	0.045761	0.054518	0.068144	0.083376	3.03821	1.60322	0.000445967	0.00263688	up	yes
ENSRNOG00000003064	Bst1	ENSRNOT00000004094	GO:0001931(uropod);GO:0001952(regulation of cell-matrix adhesion);GO:0003953(NAD+ nucleosidase activity);GO:0008284(positive regulation of cell population proliferation);GO:0019898(extrinsic component of membrane);GO:0032956(regulation of actin cytoskeleton organization);GO:0050727(regulation of inflammatory response);GO:0050730(regulation of peptidyl-tyrosine phosphorylation);GO:0050848(regulati…	00760(Nicotinate and nicotinamide metabolism);04970(Salivary secretion);04972(Pancreatic secretion)	K18152	2.4.99.20;EC:3.2.2.6	bone marrow stromal cell antigen 1 [Source:RGD Symbol;Acc:620344]	protein_coding	1.87255	1.53844	0.99961	2.67326	0.191612	0.373924	0.411796	0.407918	5.11377	2.35439	7.98069e-08	1.22469e-06	up	yes
ENSRNOG00000059900	Bst2	ENSRNOT00000091906;ENSRNOT00000087162	GO:0016020(membrane);GO:0016021(integral component of membrane);GO:0051607(defense response to virus);GO:0051607(defense response to virus)	05168(Herpes simplex virus 1 infection);05170(Human immunodeficiency virus 1 infection);05170(Human immunodeficiency virus 1 infection)	K06731	NA	bone marrow stromal cell antigen 2 [Source:RGD Symbol;Acc:727849]	protein_coding	11.4081	18.2636	11.16	11.2329	6.31226	4.70001	4.11123	5.07858	2.57719	1.3658	4.11955e-08	6.7184e-07	up	yes
ENSRNOG00000003109	Btbd17	ENSRNOT00000004191	GO:0005515(protein binding)	NA	NA	NA	BTB domain containing 17 [Source:RGD Symbol;Acc:1563331]	protein_coding	0.60632	1.20986	2.23152	1.19837	9.0986	9.17974	8.50816	10.1218	0.142138	-2.81464	2.13563e-22	2.13272e-20	down	yes
ENSRNOG00000008088	Btbd3	ENSRNOT00000010835	GO:0005515(protein binding);GO:0005634(nucleus);GO:0005829(cytosol);GO:0021987(cerebral cortex development);GO:0022008(neurogenesis);GO:0048813(dendrite morphogenesis)	NA	K10478	NA	BTB domain containing 3 [Source:RGD Symbol;Acc:1311623]	protein_coding	13.6467	17.2612	18.7794	17.6795	32.8052	41.143	36.6728	38.1829	0.452722	-1.1433	4.53981e-17	2.83812e-15	down	yes
ENSRNOG00000002728	Btc	ENSRNOT00000003686	GO:0005154(epidermal growth factor receptor binding);GO:0005575(cellular_component);GO:0005615(extracellular space);GO:0006260(DNA replication);GO:0007173(epidermal growth factor receptor signaling pathway);GO:0008083(growth factor activity);GO:0008284(positive regulation of cell population proliferation);GO:0016020(membrane);GO:0016021(integral component of membrane);GO:0030154(cell differentiat…	04012(ErbB signaling pathway)	K09783	NA	betacellulin [Source:RGD Symbol;Acc:620275]	protein_coding	0.579825	0.500321	0.474488	0.850574	0.280834	0.060454	0.116748	0.052519	4.71097	2.23602	7.86114e-06	7.45371e-05	up	yes
ENSRNOG00000003300	Btg2	ENSRNOT00000004408	GO:0000122(negative regulation of transcription by RNA polymerase II);GO:0001227(DNA-binding transcription repressor activity, RNA polymerase II-specific);GO:0005515(protein binding);GO:0005575(cellular_component);GO:0005634(nucleus);GO:0005737(cytoplasm);GO:0006479(protein methylation);GO:0006974(cellular response to DNA damage stimulus);GO:0008285(negative regulation of cell population prolifer…	03018(RNA degradation)	NA	NA	BTG anti-proliferation factor 2 [Source:RGD Symbol;Acc:2225]	protein_coding	94.5873	10.5173	9.33896	9.33984	7.88107	5.46602	7.37615	8.81468	4.19066	2.06718	0.000521281	0.00301496	up	yes
ENSRNOG00000052407	Btk	ENSRNOT00000077547	GO:0000166(nucleotide binding);GO:0001805(positive regulation of type III hypersensitivity);GO:0001812(positive regulation of type I hypersensitivity);GO:0001818(negative regulation of cytokine production);GO:0002344(B cell affinity maturation);GO:0002553(histamine secretion by mast cell);GO:0004672(protein kinase activity);GO:0004713(protein tyrosine kinase activity);GO:0004715(non-membrane span…	04064(NF-kappa B signaling pathway);04380(Osteoclast differentiation);04611(Platelet activation);04662(B cell receptor signaling pathway);04664(Fc epsilon RI signaling pathway);05169(Epstein-Barr virus infection);05340(Primary immunodeficiency)	K07370	EC:2.7.10.2	Bruton tyrosine kinase [Source:RGD Symbol;Acc:1359683]	protein_coding	1.25108	1.56948	1.27127	1.16709	0.414229	0.447413	0.138181	0.517121	3.46678	1.7936	7.17803e-06	6.87955e-05	up	yes
ENSRNOG00000007906	Bub1b	ENSRNOT00000010406	GO:0000776(kinetochore);GO:0000778(condensed nuclear chromosome kinetochore);GO:0000940(condensed chromosome outer kinetochore);GO:0003674(molecular_function);GO:0004672(protein kinase activity);GO:0005524(ATP binding);GO:0005575(cellular_component);GO:0006468(protein phosphorylation);GO:0007091(metaphase/anaphase transition of mitotic cell cycle);GO:0007094(mitotic spindle assembly checkpoint);G…	04110(Cell cycle);05166(Human T-cell leukemia virus 1 infection)	K06637	EC:2.7.11.1	BUB1 mitotic checkpoint serine/threonine kinase B [Source:RGD Symbol;Acc:619791]	protein_coding	0.31916	0.406649	0.301193	0.463401	0.079969	0.165251	0.060269	0.063459	4.0396	2.01421	1.93594e-06	2.13885e-05	up	yes
ENSRNOG00000012749	C1qb	ENSRNOT00000017060	GO:0005515(protein binding);GO:0005576(extracellular region);GO:0005581(collagen trimer);GO:0005623(cell);GO:0006958(complement activation, classical pathway);GO:0042803(protein homodimerization activity);GO:0045202(synapse);GO:0048839(inner ear development);GO:0098794(postsynapse);GO:0098883(synapse pruning)	04610(Complement and coagulation cascades);05020(Prion diseases);05133(Pertussis);05142(Chagas disease (American trypanosomiasis));05150(Staphylococcus aureus infection);05322(Systemic lupus erythematosus)	NA	NA	complement C1q B chain [Source:RGD Symbol;Acc:2229]	protein_coding	48.2698	54.046	53.574	50.5674	25.4392	20.6743	23.109	25.6051	2.17719	1.12246	4.17131e-16	2.29109e-14	up	yes
ENSRNOG00000012804	C1qc	ENSRNOT00000017065	GO:0005515(protein binding);GO:0005576(extracellular region);GO:0005581(collagen trimer);GO:0005623(cell);GO:0030853(negative regulation of granulocyte differentiation);GO:0045202(synapse);GO:0045650(negative regulation of macrophage differentiation);GO:0098794(postsynapse);GO:0098883(synapse pruning)	04610(Complement and coagulation cascades);05020(Prion diseases);05133(Pertussis);05142(Chagas disease (American trypanosomiasis));05150(Staphylococcus aureus infection);05322(Systemic lupus erythematosus)	K03988	NA	complement C1q C chain [Source:RGD Symbol;Acc:1306828]	protein_coding	46.1822	52.4384	51.5277	49.0428	19.7397	19.0374	14.3517	18.6783	2.77398	1.47196	2.34641e-23	2.65334e-21	up	yes
ENSRNOG00000046863	C1ql2	ENSRNOT00000071305	GO:0005515(protein binding);GO:0005576(extracellular region);GO:0005581(collagen trimer);GO:0032991(protein-containing complex);GO:0042802(identical protein binding)	NA	K23284	NA	complement C1q like 2 [Source:RGD Symbol;Acc:1594583]	protein_coding	21.4603	25.2652	25.0078	25.4153	67.7516	44.8847	57.7908	69.7531	0.404482	-1.30585	1.76103e-18	1.24806e-16	down	yes
ENSRNOG00000018570	C1qtnf3	ENSRNOT00000025170	GO:0005515(protein binding);GO:0005576(extracellular region);GO:0005581(collagen trimer)	NA	NA	NA	C1q and TNF related 3 [Source:RGD Symbol;Acc:1305010]	protein_coding	0.073879	0.129211	0.216103	0.052512	1.48655	0.085169	0.501557	0.224185	0.205316	-2.28408	0.00136306	0.00684603	down	yes
ENSRNOG00000011796	C1r	ENSRNOT00000078349	GO:0003674(molecular_function);GO:0004252(serine-type endopeptidase activity);GO:0005509(calcium ion binding);GO:0005575(cellular_component);GO:0005615(extracellular space);GO:0006508(proteolysis);GO:0006958(complement activation, classical pathway);GO:0008150(biological_process);GO:0008233(peptidase activity);GO:0016787(hydrolase activity);GO:0031638(zymogen activation)	04145(Phagosome);04610(Complement and coagulation cascades);05133(Pertussis);05150(Staphylococcus aureus infection);05322(Systemic lupus erythematosus)	K01330	EC:3.4.21.41	complement C1r [Source:RGD Symbol;Acc:1309091]	protein_coding	12.2379	12.7014	7.64091	8.92516	4.1296	3.78293	3.20686	2.49101	3.04953	1.60859	4.37656e-14	1.86964e-12	up	yes
ENSRNOG00000011971	C1s	ENSRNOT00000016330;ENSRNOT00000056058	GO:0004252(serine-type endopeptidase activity);GO:0005509(calcium ion binding);GO:0006508(proteolysis);GO:0006958(complement activation, classical pathway);GO:0008233(peptidase activity);GO:0016787(hydrolase activity);GO:0042802(identical protein binding);GO:0042802(identical protein binding)	04610(Complement and coagulation cascades);05133(Pertussis);05150(Staphylococcus aureus infection);05322(Systemic lupus erythematosus);05322(Systemic lupus erythematosus)	K01331	EC:3.4.21.42	complement C1s [Source:RGD Symbol;Acc:619983]	protein_coding	9.29705	7.73963	5.70518	6.84587	1.98085	1.96855	1.80779	1.57257	4.03665	2.01316	8.21603e-24	9.94916e-22	up	yes
ENSRNOG00000051235	C2	ENSRNOT00000060607	GO:0004252(serine-type endopeptidase activity);GO:0005515(protein binding);GO:0005575(cellular_component);GO:0005576(extracellular region);GO:0006508(proteolysis);GO:0006956(complement activation);GO:0006958(complement activation, classical pathway);GO:0007584(response to nutrient);GO:0008233(peptidase activity);GO:0008236(serine-type peptidase activity);GO:0016787(hydrolase activity);GO:2000427(…	04610(Complement and coagulation cascades);05133(Pertussis);05150(Staphylococcus aureus infection);05322(Systemic lupus erythematosus)	K01332	EC:3.4.21.43	complement C2 [Source:RGD Symbol;Acc:2231]	protein_coding	5.97789	5.58289	5.36819	8.54707	3.27392	2.49544	3.47696	2.64493	2.14242	1.09924	1.0811e-07	1.60795e-06	up	yes
ENSRNOG00000046834	C3	ENSRNOT00000073042;ENSRNOT00000075494	GO:0001798(positive regulation of type IIa hypersensitivity);GO:0001934(positive regulation of protein phosphorylation);GO:0001970(positive regulation of activation of membrane attack complex);GO:0004866(endopeptidase inhibitor activity);GO:0005515(protein binding);GO:0005576(extracellular region);GO:0005615(extracellular space);GO:0006954(inflammatory response);GO:0006956(complement activation);…	04080(Neuroactive ligand-receptor interaction);04145(Phagosome);04610(Complement and coagulation cascades);05133(Pertussis);05134(Legionellosis);05140(Leishmaniasis);05142(Chagas disease (American trypanosomiasis));05150(Staphylococcus aureus infection);05152(Tuberculosis);05167(Kaposi sarcoma-associated herpesvirus infection);05168(Herpes simplex virus 1 infection);05203(Viral carcinogenesis);05…	K03990	NA	complement C3 [Source:RGD Symbol;Acc:2232]	protein_coding	4.59982	2.69758	4.9549	4.67937	1.21276	0.934069	3.07032	1.88961	2.38247	1.25246	6.78836e-05	0.000507033	up	yes
ENSRNOG00000009211	C3ar1	ENSRNOT00000012216	GO:0002430(complement receptor mediated signaling pathway);GO:0004875(complement receptor activity);GO:0004876(complement component C3a receptor activity);GO:0004930(G protein-coupled receptor activity);GO:0005623(cell);GO:0006935(chemotaxis);GO:0007165(signal transduction);GO:0007186(G protein-coupled receptor signaling pathway);GO:0010575(positive regulation of vascular endothelial growth facto…	04080(Neuroactive ligand-receptor interaction);04610(Complement and coagulation cascades);05150(Staphylococcus aureus infection)	K04009	NA	complement C3a receptor 1 [Source:RGD Symbol;Acc:620537]	protein_coding	1.58331	1.72487	1.44913	2.08181	0.427253	0.55474	0.47175	0.827373	2.99815	1.58407	2.69051e-06	2.86547e-05	up	yes
ENSRNOG00000047800	C5ar1	ENSRNOT00000073034	GO:0001856(complement component C5a binding);GO:0002430(complement receptor mediated signaling pathway);GO:0004875(complement receptor activity);GO:0004878(complement component C5a receptor activity);GO:0004930(G protein-coupled receptor activity);GO:0005886(plasma membrane);GO:0006915(apoptotic process);GO:0006935(chemotaxis);GO:0006954(inflammatory response);GO:0007165(signal transduction);GO:0…	04080(Neuroactive ligand-receptor interaction);04610(Complement and coagulation cascades);05150(Staphylococcus aureus infection)	K04010	NA	complement C5a receptor 1 [Source:RGD Symbol;Acc:70553]	protein_coding	6.91415	7.69174	3.5143	7.02936	0.506149	0.412439	0.569285	0.4628	12.8928	3.68849	3.07073e-34	9.0817e-32	up	yes
ENSRNOG00000023162	Ca14	ENSRNOT00000025523	GO:0004089(carbonate dehydratase activity);GO:0008270(zinc ion binding);GO:0016020(membrane);GO:0016021(integral component of membrane)	00910(Nitrogen metabolism)	K01672	EC:4.2.1.1	carbonic anhydrase 14 [Source:RGD Symbol;Acc:1599277]	protein_coding	2.12814	2.84966	2.48512	2.72045	10.9885	6.59877	5.69815	6.31574	0.34402	-1.53944	1.22552e-09	2.63599e-08	down	yes
ENSRNOG00000002863	Cacna1e	ENSRNOT00000090544;ENSRNOT00000003928;ENSRNOT00000003869	GO:0005216(ion channel activity);GO:0005244(voltage-gated ion channel activity);GO:0005245(voltage-gated calcium channel activity);GO:0005262(calcium channel activity);GO:0005509(calcium ion binding);GO:0005891(voltage-gated calcium channel complex);GO:0006811(ion transport);GO:0006816(calcium ion transport);GO:0016020(membrane);GO:0016021(integral component of membrane);GO:0022843(voltage-gated …	04010(MAPK signaling pathway);04020(Calcium signaling pathway);04930(Type II diabetes mellitus);04930(Type II diabetes mellitus)	K04852	NA	calcium voltage-gated channel subunit alpha1 E [Source:RGD Symbol;Acc:2246]	protein_coding	4.37465	2.92565	5.34257	9.23174	5.32105	15.8326	13.6135	9.8273	0.490523	-1.02761	0.000624279	0.00351677	down	yes
ENSRNOG00000030840	Cadm2	ENSRNOT00000087133;ENSRNOT00000046370	GO:0016020(membrane);GO:0016021(integral component of membrane);GO:0016021(integral component of membrane)	NA	K06782	NA	cell adhesion molecule 2 [Source:RGD Symbol;Acc:1305678]	protein_coding	9.61225	11.8489	8.8912	9.92081	18.4967	31.143	25.5638	28.4801	0.388424	-1.3643	2.07408e-15	1.05272e-13	down	yes
ENSRNOG00000011130	Calca	ENSRNOT00000055124;ENSRNOT00000014948	GO:0001984(artery vasodilation involved in baroreceptor response to increased systemic arterial blood pressure);GO:0005102(signaling receptor binding);GO:0005179(hormone activity);GO:0005184(neuropeptide hormone activity);GO:0005576(extracellular region);GO:0005615(extracellular space);GO:0005634(nucleus);GO:0005737(cytoplasm);GO:0006874(cellular calcium ion homeostasis);GO:0006954(inflammatory r…	04080(Neuroactive ligand-receptor interaction);04270(Vascular smooth muscle contraction);04270(Vascular smooth muscle contraction)	K12332	NA	calcitonin-related polypeptide alpha [Source:RGD Symbol;Acc:2254]	protein_coding	2.06037	2.79623	1.90207	1.48585	1.03465	0.177671	0.586384	0	4.58357	2.19647	0.00170087	0.00825163	up	yes
ENSRNOG00000011074	Calcb	ENSRNOT00000014764	GO:0005179(hormone activity);GO:0005576(extracellular region);GO:0007165(signal transduction)	04080(Neuroactive ligand-receptor interaction);04270(Vascular smooth muscle contraction)	K12332	NA	calcitonin-related polypeptide, beta [Source:RGD Symbol;Acc:620997]	protein_coding	1.85587	2.49923	0.829979	1.64451	0.415924	0.322685	0.67448	1.03812	2.78622	1.47831	0.00173082	0.00837578	up	yes
ENSRNOG00000038202	Calml4	ENSRNOT00000009716	GO:0005509(calcium ion binding);GO:0019722(calcium-mediated signaling)	04014(Ras signaling pathway);04015(Rap1 signaling pathway);04020(Calcium signaling pathway);04022(cGMP-PKG signaling pathway);04024(cAMP signaling pathway);04070(Phosphatidylinositol signaling system);04114(Oocyte meiosis);04218(Cellular senescence);04261(Adrenergic signaling in cardiomyocytes);04270(Vascular smooth muscle contraction);04371(Apelin signaling pathway);04625(C-type lectin receptor …	K02183	NA	calmodulin-like 4 [Source:RGD Symbol;Acc:1583918]	protein_coding	2.54579	4.09474	3.7172	2.06839	13.3192	7.42544	5.14441	7.96798	0.367018	-1.44608	4.49252e-06	4.53647e-05	down	yes
ENSRNOG00000037710	Calr4	ENSRNOT00000068697;ENSRNOT00000057216	GO:0005509(calcium ion binding);GO:0005515(protein binding);GO:0005783(endoplasmic reticulum);GO:0005789(endoplasmic reticulum membrane);GO:0006457(protein folding);GO:0030968(endoplasmic reticulum unfolded protein response);GO:0046872(metal ion binding);GO:0051082(unfolded protein binding);GO:0051082(unfolded protein binding)	NA	NA	NA	calreticulin 4 [Source:RGD Symbol;Acc:1591090]	protein_coding	0.15411	0.210875	0.272483	0.327207	1.5027	0.928269	1.3421	0.689757	0.216158	-2.20984	6.17648e-08	9.79259e-07	down	yes
ENSRNOG00000011589	Camk2d	ENSRNOT00000015564;ENSRNOT00000016026;ENSRNOT00000068198	GO:0000166(nucleotide binding);GO:0001666(response to hypoxia);GO:0004672(protein kinase activity);GO:0004674(protein serine/threonine kinase activity);GO:0004683(calmodulin-dependent protein kinase activity);GO:0005515(protein binding);GO:0005516(calmodulin binding);GO:0005524(ATP binding);GO:0005634(nucleus);GO:0005737(cytoplasm);GO:0005829(cytosol);GO:0005886(plasma membrane);GO:0006468(protei…	04012(ErbB signaling pathway);04020(Calcium signaling pathway);04024(cAMP signaling pathway);04066(HIF-1 signaling pathway);04114(Oocyte meiosis);04217(Necroptosis);04261(Adrenergic signaling in cardiomyocytes);04310(Wnt signaling pathway);04360(Axon guidance);04713(Circadian entrainment);04720(Long-term potentiation);04722(Neurotrophin signaling pathway);04725(Cholinergic synapse);04728(Dopamine…	K04515	EC:2.7.11.17	calcium/calmodulin-dependent protein kinase II delta [Source:RGD Symbol;Acc:2263]	protein_coding	11.8114	17.0394	11.9246	17.7858	10.7929	5.06351	8.81391	4.53857	2.00491	1.00354	3.07667e-05	0.000251414	up	yes
ENSRNOG00000020478	Camk4	ENSRNOT00000027771;ENSRNOT00000078822	GO:0000166(nucleotide binding);GO:0001650(fibrillar center);GO:0002250(adaptive immune response);GO:0002376(immune system process);GO:0004672(protein kinase activity);GO:0004674(protein serine/threonine kinase activity);GO:0004683(calmodulin-dependent protein kinase activity);GO:0005516(calmodulin binding);GO:0005524(ATP binding);GO:0005634(nucleus);GO:0005654(nucleoplasm);GO:0005737(cytoplasm);G…	04020(Calcium signaling pathway);04024(cAMP signaling pathway);04211(Longevity regulating pathway);04371(Apelin signaling pathway);04380(Osteoclast differentiation);04720(Long-term potentiation);04722(Neurotrophin signaling pathway);04725(Cholinergic synapse);04921(Oxytocin signaling pathway);04925(Aldosterone synthesis and secretion);05031(Amphetamine addiction);05034(Alcoholism);05214(Glioma);0…	K05869	EC:2.7.11.17	calcium/calmodulin-dependent protein kinase IV [Source:RGD Symbol;Acc:2264]	protein_coding	2.80143	4.21291	3.64566	4.35727	6.22632	16.418	12.6406	12.2891	0.315661	-1.66355	4.18375e-11	1.14487e-09	down	yes
ENSRNOG00000001309	Camkk2	ENSRNOT00000001774	GO:0001934(positive regulation of protein phosphorylation);GO:0004672(protein kinase activity);GO:0005509(calcium ion binding);GO:0005524(ATP binding);GO:0005829(cytosol);GO:0006468(protein phosphorylation);GO:0046777(protein autophosphorylation);GO:0061762(CAMKK-AMPK signaling cascade)	04140(Autophagy - animal);04152(AMPK signaling pathway);04211(Longevity regulating pathway);04920(Adipocytokine signaling pathway);04921(Oxytocin signaling pathway);05034(Alcoholism)	K07359	EC:2.7.11.17	calcium/calmodulin-dependent protein kinase kinase 2 [Source:RGD Symbol;Acc:620092]	protein_coding	6.72804	7.86664	11.2342	8.38007	17.3956	23.8104	21.2899	19.0522	0.419495	-1.25328	1.39319e-13	5.56516e-12	down	yes
ENSRNOG00000013668	Capg	ENSRNOT00000018562	GO:0001726(ruffle);GO:0003779(actin binding);GO:0005634(nucleus);GO:0005654(nucleoplasm);GO:0005730(nucleolus);GO:0005737(cytoplasm);GO:0005814(centriole);GO:0019904(protein domain specific binding);GO:0030027(lamellipodium);GO:0042470(melanosome);GO:0042995(cell projection);GO:0044877(protein-containing complex binding);GO:0051015(actin filament binding);GO:0051016(barbed-end actin filament capp…	NA	K10368	NA	capping actin protein, gelsolin like [Source:RGD Symbol;Acc:1311724]	protein_coding	25.7661	27.7642	10.2497	21.1885	0.835237	1.62318	2.61059	0.791375	14.4988	3.85786	1.1929e-23	1.38982e-21	up	yes
ENSRNOG00000034015	Capn2	ENSRNOT00000045326	GO:0000785(chromatin);GO:0001666(response to hypoxia);GO:0001824(blastocyst development);GO:0004198(calcium-dependent cysteine-type endopeptidase activity);GO:0005509(calcium ion binding);GO:0005515(protein binding);GO:0005622(intracellular);GO:0005634(nucleus);GO:0005737(cytoplasm);GO:0005758(mitochondrial intermembrane space);GO:0005764(lysosome);GO:0005783(endoplasmic reticulum);GO:0005794(Gol…	04141(Protein processing in endoplasmic reticulum);04210(Apoptosis);04217(Necroptosis);04218(Cellular senescence);04510(Focal adhesion);05010(Alzheimer disease)	NA	NA	calpain 2 [Source:RGD Symbol;Acc:2268]	protein_coding	47.6556	41.8018	34.1778	51.5667	22.7358	21.2585	19.7535	18.3273	2.13465	1.094	2.81041e-14	1.22788e-12	up	yes
ENSRNOG00000047367	Card14	ENSRNOT00000070842	GO:0001934(positive regulation of protein phosphorylation);GO:0005515(protein binding);GO:0005737(cytoplasm);GO:0033209(tumor necrosis factor-mediated signaling pathway);GO:0042981(regulation of apoptotic process);GO:0043066(negative regulation of apoptotic process);GO:0050700(CARD domain binding);GO:0051092(positive regulation of NF-kappaB transcription factor activity)	04064(NF-kappa B signaling pathway)	K20913	NA	caspase recruitment domain family, member 14 [Source:RGD Symbol;Acc:1591135]	protein_coding	0.847578	0.816124	0.530445	1.58241	0.572662	0.260269	0.605077	0.217604	2.28106	1.18971	0.0062702	0.024314	up	yes
ENSRNOG00000016560	Card19	ENSRNOT00000092083;ENSRNOT00000022203	GO:0005739(mitochondrion);GO:0005739(mitochondrion)	NA	NA	NA	caspase recruitment domain family, member 19 [Source:RGD Symbol;Acc:1306058]	protein_coding	9.88916	10.2424	7.54748	8.9794	4.11107	3.57623	3.8704	3.66014	2.40891	1.26838	3.43939e-08	5.68757e-07	up	yes
ENSRNOG00000002610	Carhsp1	ENSRNOT00000003514	GO:0000177(cytoplasmic exosome (RNase complex));GO:0000932(P-body);GO:0003676(nucleic acid binding);GO:0003723(RNA binding);GO:0003730(mRNA 3'-UTR binding);GO:0005737(cytoplasm);GO:0005829(cytosol);GO:0019722(calcium-mediated signaling);GO:0043186(P granule);GO:0043488(regulation of mRNA stability)	NA	NA	NA	calcium regulated heat stable protein 1 [Source:RGD Symbol;Acc:708415]	protein_coding	36.3982	33.6814	30.2157	33.8895	15.2665	14.4595	11.1058	12.4366	2.51904	1.33287	2.48008e-21	2.36901e-19	up	yes
ENSRNOG00000007372	Casp1	ENSRNOT00000009993	GO:0001666(response to hypoxia);GO:0004197(cysteine-type endopeptidase activity);GO:0005576(extracellular region);GO:0005739(mitochondrion);GO:0006508(proteolysis);GO:0008233(peptidase activity);GO:0008234(cysteine-type peptidase activity);GO:0009617(response to bacterium);GO:0010506(regulation of autophagy);GO:0016485(protein processing);GO:0016787(hydrolase activity);GO:0032496(response to lipo…	04217(Necroptosis);04621(NOD-like receptor signaling pathway);04623(Cytosolic DNA-sensing pathway);04625(C-type lectin receptor signaling pathway);05014(Amyotrophic lateral sclerosis (ALS));05132(Salmonella infection);05133(Pertussis);05134(Legionellosis);05164(Influenza A)	K01370	EC:3.4.22.36	caspase 1 [Source:RGD Symbol;Acc:2274]	protein_coding	2.78412	4.01217	2.46193	2.83524	1.28546	1.01071	1.31541	0.920768	2.66826	1.4159	1.41965e-06	1.62085e-05	up	yes
ENSRNOG00000033434	Casp12	ENSRNOT00000010243;ENSRNOT00000088553	GO:0004197(cysteine-type endopeptidase activity);GO:0005783(endoplasmic reticulum);GO:0006508(proteolysis);GO:0006915(apoptotic process);GO:0008233(peptidase activity);GO:0008234(cysteine-type peptidase activity);GO:0016787(hydrolase activity);GO:0030968(endoplasmic reticulum unfolded protein response);GO:0042981(regulation of apoptotic process);GO:0070059(intrinsic apoptotic signaling pathway in…	04141(Protein processing in endoplasmic reticulum);04210(Apoptosis);04621(NOD-like receptor signaling pathway);05010(Alzheimer disease);05014(Amyotrophic lateral sclerosis (ALS));05020(Prion diseases);05161(Hepatitis B);05161(Hepatitis B)	K04741	EC:3.4.22.-	caspase 12 [Source:RGD Symbol;Acc:621758]	protein_coding	0.588891	0.934298	0.213547	0.39167	0.182858	0.147497	0.15699	0.247864	2.89497	1.53355	0.00320292	0.0140225	up	yes
ENSRNOG00000033697	Casp4	ENSRNOT00000061973	GO:0004197(cysteine-type endopeptidase activity);GO:0005515(protein binding);GO:0005737(cytoplasm);GO:0006508(proteolysis);GO:0006915(apoptotic process);GO:0006919(activation of cysteine-type endopeptidase activity involved in apoptotic process);GO:0006954(inflammatory response);GO:0008233(peptidase activity);GO:0008234(cysteine-type peptidase activity);GO:0016787(hydrolase activity);GO:0032991(p…	04621(NOD-like receptor signaling pathway)	K04394	3.4.22.64;EC:3.4.22.57	caspase 4 [Source:RGD Symbol;Acc:621757]	protein_coding	4.76959	5.59369	5.62429	3.51588	1.218	2.00745	1.80656	0.848416	3.31667	1.72974	6.95351e-08	1.08677e-06	up	yes
ENSRNOG00000056216	Casp7	ENSRNOT00000080511	GO:0004190(aspartic-type endopeptidase activity);GO:0004197(cysteine-type endopeptidase activity);GO:0005737(cytoplasm);GO:0005829(cytosol);GO:0006508(proteolysis);GO:0006915(apoptotic process);GO:0007507(heart development);GO:0007568(aging);GO:0008233(peptidase activity);GO:0008234(cysteine-type peptidase activity);GO:0009411(response to UV);GO:0016485(protein processing);GO:0016787(hydrolase ac…	04210(Apoptosis);04215(Apoptosis - multiple species);04668(TNF signaling pathway);04932(Non-alcoholic fatty liver disease (NAFLD));05010(Alzheimer disease);05133(Pertussis);05134(Legionellosis);05200(Pathways in cancer)	K04397	EC:3.4.22.60	caspase 7 [Source:RGD Symbol;Acc:620944]	protein_coding	4.65486	3.78936	3.76717	3.52943	1.43477	1.92009	1.2164	1.66219	2.52522	1.33641	2.96306e-08	4.96934e-07	up	yes
ENSRNOG00000012331	Casp8	ENSRNOT00000016613;ENSRNOT00000084498	GO:0004197(cysteine-type endopeptidase activity);GO:0005123(death receptor binding);GO:0005164(tumor necrosis factor receptor binding);GO:0005515(protein binding);GO:0005634(nucleus);GO:0005654(nucleoplasm);GO:0005737(cytoplasm);GO:0005829(cytosol);GO:0006508(proteolysis);GO:0006915(apoptotic process);GO:0006919(activation of cysteine-type endopeptidase activity involved in apoptotic process);GO:…	01524(Platinum drug resistance);04115(p53 signaling pathway);04210(Apoptosis);04215(Apoptosis - multiple species);04217(Necroptosis);04620(Toll-like receptor signaling pathway);04621(NOD-like receptor signaling pathway);04622(RIG-I-like receptor signaling pathway);04625(C-type lectin receptor signaling pathway);04657(IL-17 signaling pathway);04668(TNF signaling pathway);04932(Non-alcoholic fatty …	K04398	EC:3.4.22.61	caspase 8 [Source:RGD Symbol;Acc:620945]	protein_coding	1.07692	0.7409	0.613982	0.793991	0.280319	0.406664	0.235158	0.153064	3.00016	1.58504	8.47878e-05	0.000617402	up	yes
ENSRNOG00000057713	Cav2	ENSRNOT00000080271	GO:0000139(Golgi membrane);GO:0001937(negative regulation of endothelial cell proliferation);GO:0001938(positive regulation of endothelial cell proliferation);GO:0002080(acrosomal membrane);GO:0002095(caveolar macromolecular signaling complex);GO:0005794(Golgi apparatus);GO:0005886(plasma membrane);GO:0005887(integral component of plasma membrane);GO:0005901(caveola);GO:0005925(focal adhesion);GO…	04144(Endocytosis);04510(Focal adhesion);05100(Bacterial invasion of epithelial cells);05205(Proteoglycans in cancer);05418(Fluid shear stress and atherosclerosis)	K12958	NA	caveolin 2 [Source:RGD Symbol;Acc:620348]	protein_coding	12.2153	13.9861	9.29759	12.71	5.59331	4.79682	5.17532	4.67167	2.38221	1.2523	1.48294e-13	5.89306e-12	up	yes
ENSRNOG00000017914	Cavin3	ENSRNOT00000024119	GO:0001558(regulation of cell growth);GO:0005080(protein kinase C binding);GO:0005737(cytoplasm);GO:0005829(cytosol);GO:0005901(caveola);GO:0016020(membrane);GO:0030866(cortical actin cytoskeleton organization);GO:0032922(circadian regulation of gene expression);GO:0032991(protein-containing complex);GO:0048511(rhythmic process);GO:0051898(negative regulation of protein kinase B signaling);GO:007…	NA	NA	NA	caveolae associated protein 3 [Source:RGD Symbol;Acc:628755]	protein_coding	24.5546	26.336	20.5683	19.2701	9.39614	9.31148	8.64172	9.40189	2.46873	1.30377	8.92387e-15	4.13374e-13	up	yes
ENSRNOG00000008027	Cavin4	ENSRNOT00000010561	GO:0005515(protein binding);GO:0005737(cytoplasm);GO:0005829(cytosol);GO:0005886(plasma membrane);GO:0005901(caveola);GO:0007275(multicellular organism development);GO:0007517(muscle organ development);GO:0010468(regulation of gene expression);GO:0016020(membrane);GO:0030017(sarcomere);GO:0030018(Z disc);GO:0030154(cell differentiation);GO:0035023(regulation of Rho protein signal transduction);GO…	NA	NA	NA	caveolae associated protein 4 [Source:RGD Symbol;Acc:1310395]	protein_coding	0.608311	0.576118	0.350065	0.904037	0.790044	1.28219	1.3041	2.11088	0.444402	-1.17006	0.000472924	0.00277705	down	yes
ENSRNOG00000000010	Cbln1	ENSRNOT00000000011	GO:0005515(protein binding);GO:0005576(extracellular region);GO:0005886(plasma membrane);GO:0007157(heterophilic cell-cell adhesion via plasma membrane cell adhesion molecules);GO:0009306(protein secretion);GO:0016020(membrane);GO:0021707(cerebellar granule cell differentiation);GO:0030054(cell junction);GO:0042803(protein homodimerization activity);GO:0043083(synaptic cleft);GO:0045202(synapse);…	NA	NA	NA	cerebellin 1 precursor [Source:RGD Symbol;Acc:1562813]	protein_coding	5.17585	8.04834	7.32759	8.89399	2.18367	0.996159	1.52494	1.25121	4.94391	2.30565	1.95153e-19	1.4814e-17	up	yes
ENSRNOG00000004372	Cbln4	ENSRNOT00000005866	GO:0005515(protein binding);GO:0005615(extracellular space);GO:0009306(protein secretion)	NA	NA	NA	cerebellin 4 precursor [Source:RGD Symbol;Acc:1589642]	protein_coding	1.59189	4.53157	4.68844	2.27362	1.74229	1.47008	1.69808	1.54399	2.02737	1.01961	0.00139899	0.00700278	up	yes
ENSRNOG00000001701	Cbr3	ENSRNOT00000002310	GO:0000253(3-keto sterol reductase activity);GO:0004090(carbonyl reductase (NADPH) activity);GO:0005575(cellular_component);GO:0005654(nucleoplasm);GO:0005829(cytosol);GO:0016491(oxidoreductase activity);GO:0042376(phylloquinone catabolic process);GO:0050890(cognition);GO:0055114(oxidation-reduction process);GO:0070402(NADPH binding)	00590(Arachidonic acid metabolism);00980(Metabolism of xenobiotics by cytochrome P450)	K00084	EC:1.1.1.184	carbonyl reductase 3 [Source:RGD Symbol;Acc:1309728]	protein_coding	6.18986	5.2732	7.40634	5.64999	2.11351	2.70835	1.91237	1.90377	2.83855	1.50515	4.54988e-09	8.9137e-08	up	yes
ENSRNOG00000029528	Cbs	ENSRNOT00000042432;ENSRNOT00000045275	GO:0004122(cystathionine beta-synthase activity);GO:0004124(cysteine synthase activity);GO:0005634(nucleus);GO:0005737(cytoplasm);GO:0005829(cytosol);GO:0006535(cysteine biosynthetic process from serine);GO:0006563(L-serine metabolic process);GO:0008652(cellular amino acid biosynthetic process);GO:0016829(lyase activity);GO:0019343(cysteine biosynthetic process via cystathionine);GO:0019344(cyste…	00260(Glycine, serine and threonine metabolism);00270(Cysteine and methionine metabolism);00270(Cysteine and methionine metabolism)	K01697	EC:4.2.1.22	cystathionine beta synthase [Source:RGD Symbol;Acc:2287]	protein_coding	5.98032	8.20135	11.8358	8.28614	24.9133	19.6266	21.3702	18.4836	0.406471	-1.29878	3.25278e-13	1.21419e-11	down	yes
ENSRNOG00000059715	Cc2d2a	ENSRNOT00000079895	GO:0001843(neural tube closure);GO:0003674(molecular_function);GO:0005575(cellular_component);GO:0007224(smoothened signaling pathway);GO:0007368(determination of left/right symmetry);GO:0007507(heart development);GO:0008150(biological_process);GO:0035082(axoneme assembly);GO:0035869(ciliary transition zone);GO:0036038(MKS complex);GO:0043010(camera-type eye development);GO:0044458(motile cilium …	NA	K19352	NA	coiled-coil and C2 domain containing 2A [Source:RGD Symbol;Acc:1561042]	protein_coding	5.61297	6.34479	4.67386	5.08561	8.7747	12.9908	11.0697	11.9248	0.485193	-1.04337	2.50046e-11	7.09493e-10	down	yes
ENSRNOG00000002905	Ccdc103	ENSRNOT00000003890;ENSRNOT00000093707	GO:0001947(heart looping);GO:0003341(cilium movement);GO:0003351(epithelial cilium movement involved in extracellular fluid movement);GO:0005576(extracellular region);GO:0007368(determination of left/right symmetry);GO:0036157(outer dynein arm);GO:0036158(outer dynein arm assembly);GO:0036159(inner dynein arm assembly);GO:0042803(protein homodimerization activity);GO:0070286(axonemal dynein compl…	NA	NA	NA	coiled-coil domain containing 103 [Source:RGD Symbol;Acc:1562370]	protein_coding	4.21587	3.37658	1.55057	3.24109	0.516251	0.45175	0.697195	0.176965	6.72259	2.74902	5.12961e-10	1.17393e-08	up	yes
ENSRNOG00000012580	Ccdc141	ENSRNOT00000037015	GO:0005515(protein binding);GO:0005737(cytoplasm);GO:0005813(centrosome);GO:0016020(membrane);GO:0016021(integral component of membrane);GO:0021799(cerebral cortex radially oriented cell migration);GO:0051642(centrosome localization)	NA	NA	NA	coiled-coil domain containing 141 [Source:RGD Symbol;Acc:1593250]	protein_coding	0.788157	1.23141	0.969466	1.17461	2.70194	2.19687	2.19345	1.65976	0.475735	-1.07177	4.79374e-08	7.75215e-07	down	yes
ENSRNOG00000056358	Ccdc27	ENSRNOT00000088710	NA	NA	NA	NA	coiled-coil domain containing 27 [Source:RGD Symbol;Acc:1587099]	protein_coding	0.421646	0.654204	0.418451	0.126308	0.944063	3.65272	1.82235	4.03027	0.155091	-2.68881	1.43124e-07	2.07456e-06	down	yes
ENSRNOG00000017933	Ccdc3	ENSRNOT00000024110	GO:0005576(extracellular region);GO:0005783(endoplasmic reticulum);GO:0010804(negative regulation of tumor necrosis factor-mediated signaling pathway);GO:0045600(positive regulation of fat cell differentiation);GO:0046889(positive regulation of lipid biosynthetic process)	NA	NA	NA	coiled-coil domain containing 3 [Source:RGD Symbol;Acc:1559473]	protein_coding	0.252034	0.516169	0.261863	0.246319	1.37738	2.1697	1.80643	1.84315	0.177358	-2.49526	1.93591e-09	4.00166e-08	down	yes
ENSRNOG00000021381	Ccdc68	ENSRNOT00000039702	GO:0005814(centriole);GO:0008104(protein localization);GO:0034454(microtubule anchoring at centrosome);GO:0035556(intracellular signal transduction);GO:0120103(centriolar subdistal appendage)	NA	NA	NA	coiled-coil domain containing 68 [Source:RGD Symbol;Acc:1561424]	protein_coding	0.17666	0.200853	0.133295	0.103651	0.609902	0.338464	0.162093	0.642952	0.350436	-1.51278	0.0024059	0.0109956	down	yes
ENSRNOG00000021370	Ccdc69	ENSRNOT00000039040	GO:0005634(nucleus);GO:0005737(cytoplasm);GO:0008017(microtubule binding);GO:0015630(microtubule cytoskeleton)	NA	NA	NA	coiled-coil domain containing 69 [Source:RGD Symbol;Acc:1562251]	protein_coding	0.356684	0.939751	0.184217	0.720596	0.191027	0.251357	0.162608	0.249107	2.57727	1.36585	0.00972786	0.0350609	up	yes
ENSRNOG00000020925	Ccdc86	ENSRNOT00000028405	GO:0005634(nucleus);GO:0005730(nucleolus)	NA	K14822	NA	coiled-coil domain containing 86 [Source:RGD Symbol;Acc:1359280]	protein_coding	16.354	14.4136	15.1385	17.5205	9.10406	8.13482	7.10575	7.29153	2.00487	1.00351	3.43821e-09	6.84039e-08	up	yes
ENSRNOG00000029768	Ccl12	ENSRNOT00000031626	GO:0002548(monocyte chemotaxis);GO:0002687(positive regulation of leukocyte migration);GO:0003674(molecular_function);GO:0005125(cytokine activity);GO:0005575(cellular_component);GO:0005576(extracellular region);GO:0005615(extracellular space);GO:0005623(cell);GO:0006468(protein phosphorylation);GO:0006935(chemotaxis);GO:0006954(inflammatory response);GO:0006955(immune response);GO:0007186(G prot…	04060(Cytokine-cytokine receptor interaction);04062(Chemokine signaling pathway);04621(NOD-like receptor signaling pathway);04657(IL-17 signaling pathway);04668(TNF signaling pathway);04933(AGE-RAGE signaling pathway in diabetic complications);05142(Chagas disease (American trypanosomiasis));05144(Malaria);05163(Human cytomegalovirus infection);05164(Influenza A);05168(Herpes simplex virus 1 infe…	K14624	NA	chemokine (C-C motif) ligand 12 [Source:RGD Symbol;Acc:1309255]	protein_coding	5.86588	7.01176	0.819761	7.73122	0	0	0.086697	0	247.167	7.94934	1.11912e-18	8.00511e-17	up	yes
ENSRNOG00000007159	Ccl2	ENSRNOT00000009448	GO:0001664(G protein-coupled receptor binding);GO:0001666(response to hypoxia);GO:0001912(positive regulation of leukocyte mediated cytotoxicity);GO:0001938(positive regulation of endothelial cell proliferation);GO:0002523(leukocyte migration involved in inflammatory response);GO:0002544(chronic inflammatory response);GO:0002548(monocyte chemotaxis);GO:0002687(positive regulation of leukocyte mig…	04060(Cytokine-cytokine receptor interaction);04062(Chemokine signaling pathway);04621(NOD-like receptor signaling pathway);04657(IL-17 signaling pathway);04668(TNF signaling pathway);04933(AGE-RAGE signaling pathway in diabetic complications);05142(Chagas disease (American trypanosomiasis));05144(Malaria);05163(Human cytomegalovirus infection);05164(Influenza A);05168(Herpes simplex virus 1 infe…	K14624	NA	C-C motif chemokine ligand 2 [Source:RGD Symbol;Acc:3645]	protein_coding	204.812	75.4134	47.1751	135.61	0	0.964182	0.076987	0.08617	410.711	8.68198	5.9625e-21	5.39396e-19	up	yes
ENSRNOG00000011205	Ccl3	ENSRNOT00000015139	GO:0000165(MAPK cascade);GO:0001649(osteoblast differentiation);GO:0001775(cell activation);GO:0002548(monocyte chemotaxis);GO:0004672(protein kinase activity);GO:0004698(calcium-dependent protein kinase C activity);GO:0005125(cytokine activity);GO:0005576(extracellular region);GO:0005615(extracellular space);GO:0005737(cytoplasm);GO:0005829(cytosol);GO:0006468(protein phosphorylation);GO:0006816…	04060(Cytokine-cytokine receptor interaction);04062(Chemokine signaling pathway);04620(Toll-like receptor signaling pathway);05132(Salmonella infection);05142(Chagas disease (American trypanosomiasis));05163(Human cytomegalovirus infection);05323(Rheumatoid arthritis)	K05408	NA	C-C motif chemokine ligand 3 [Source:RGD Symbol;Acc:3647]	protein_coding	18.2289	3.02541	2.17888	6.71211	0	0.209079	0	0	144.181	7.17174	5.89698e-14	2.47786e-12	up	yes
ENSRNOG00000011406	Ccl4	ENSRNOT00000015199	GO:0005125(cytokine activity);GO:0005576(extracellular region);GO:0005615(extracellular space);GO:0006935(chemotaxis);GO:0006955(immune response);GO:0007165(signal transduction);GO:0008009(chemokine activity);GO:0035690(cellular response to drug);GO:0060326(cell chemotaxis)	04060(Cytokine-cytokine receptor interaction);04062(Chemokine signaling pathway);04064(NF-kappa B signaling pathway);04620(Toll-like receptor signaling pathway);04623(Cytosolic DNA-sensing pathway);05132(Salmonella infection);05163(Human cytomegalovirus infection)	K12964	NA	C-C motif chemokine ligand 4 [Source:RGD Symbol;Acc:620441]	protein_coding	10.2461	2.4861	0.844475	3.31333	0	0.187649	0.171136	0	47.0754	5.5569	3.4031e-10	8.13377e-09	up	yes
ENSRNOG00000030021	Ccl6	ENSRNOT00000045867	GO:0002548(monocyte chemotaxis);GO:0005125(cytokine activity);GO:0005576(extracellular region);GO:0005615(extracellular space);GO:0006915(apoptotic process);GO:0006935(chemotaxis);GO:0006954(inflammatory response);GO:0006955(immune response);GO:0007186(G protein-coupled receptor signaling pathway);GO:0008009(chemokine activity);GO:0030593(neutrophil chemotaxis);GO:0043547(positive regulation of G…	04060(Cytokine-cytokine receptor interaction);04062(Chemokine signaling pathway)	K05510	NA	chemokine (C-C motif) ligand 6 [Source:RGD Symbol;Acc:1303200]	protein_coding	12.5253	2.65735	1.34756	6.82315	0.25736	0.214225	0.432539	0.659412	14.9362	3.90075	9.8451e-11	2.58375e-09	up	yes
ENSRNOG00000000239	Ccl7	ENSRNOT00000000256	GO:0002548(monocyte chemotaxis);GO:0005125(cytokine activity);GO:0005576(extracellular region);GO:0005615(extracellular space);GO:0006935(chemotaxis);GO:0006954(inflammatory response);GO:0006955(immune response);GO:0007186(G protein-coupled receptor signaling pathway);GO:0008009(chemokine activity);GO:0008201(heparin binding);GO:0010332(response to gamma radiation);GO:0030593(neutrophil chemotaxi…	04060(Cytokine-cytokine receptor interaction);04062(Chemokine signaling pathway);04657(IL-17 signaling pathway)	K05509	NA	C-C motif chemokine ligand 7 [Source:RGD Symbol;Acc:1359152]	protein_coding	111.619	41.1708	30.7688	84.6148	0	1.11245	0.074432	0.232636	188.919	7.56162	2.17917e-18	1.51645e-16	up	yes
ENSRNOG00000028548	Ccl9	ENSRNOT00000029184	GO:0002548(monocyte chemotaxis);GO:0005576(extracellular region);GO:0005615(extracellular space);GO:0006954(inflammatory response);GO:0006955(immune response);GO:0007186(G protein-coupled receptor signaling pathway);GO:0008009(chemokine activity);GO:0030593(neutrophil chemotaxis);GO:0043547(positive regulation of GTPase activity);GO:0048020(CCR chemokine receptor binding);GO:0048245(eosinophil ch…	04060(Cytokine-cytokine receptor interaction);04062(Chemokine signaling pathway)	K22671	NA	chemokine (C-C motif) ligand 9 [Source:RGD Symbol;Acc:1310563]	protein_coding	0.750326	0.381886	0.21437	0.630876	0.043763	0.076739	0	0	16.4102	4.03652	7.09206e-09	1.33336e-07	up	yes
ENSRNOG00000014350	Ccn1	ENSRNOT00000019501	GO:0001649(osteoblast differentiation);GO:0001934(positive regulation of protein phosphorylation);GO:0002041(intussusceptive angiogenesis);GO:0003181(atrioventricular valve morphogenesis);GO:0003278(apoptotic process involved in heart morphogenesis);GO:0003281(ventricular septum development);GO:0005178(integrin binding);GO:0005515(protein binding);GO:0005520(insulin-like growth factor binding);GO…	NA	K06829	NA	cellular communication network factor 1 [Source:RGD Symbol;Acc:620763]	protein_coding	43.6627	20.8129	10.0609	26.9334	1.04041	0.817961	0.310565	0.202807	42.7828	5.41896	2.68327e-27	4.63663e-25	up	yes
ENSRNOG00000015036	Ccn2	ENSRNOT00000020528;ENSRNOT00000089196	GO:0001502(cartilage condensation);GO:0001503(ossification);GO:0001525(angiogenesis);GO:0001894(tissue homeostasis);GO:0001934(positive regulation of protein phosphorylation);GO:0001968(fibronectin binding);GO:0005178(integrin binding);GO:0005515(protein binding);GO:0005520(insulin-like growth factor binding);GO:0005576(extracellular region);GO:0005615(extracellular space);GO:0005801(cis-Golgi ne…	04371(Apelin signaling pathway);04390(Hippo signaling pathway);04390(Hippo signaling pathway)	K06827	NA	cellular communication network factor 2 [Source:RGD Symbol;Acc:621392]	protein_coding	10.7125	9.06575	6.2495	12.8228	4.20622	1.98812	2.66192	1.17065	3.87464	1.95406	2.79526e-10	6.75918e-09	up	yes
ENSRNOG00000015423	Ccna2	ENSRNOT00000021156;ENSRNOT00000079745	GO:0000079(regulation of cyclin-dependent protein serine/threonine kinase activity);GO:0000086(G2/M transition of mitotic cell cycle);GO:0000307(cyclin-dependent protein kinase holoenzyme complex);GO:0001939(female pronucleus);GO:0001940(male pronucleus);GO:0003674(molecular_function);GO:0004672(protein kinase activity);GO:0005515(protein binding);GO:0005634(nucleus);GO:0005654(nucleoplasm);GO:00…	04110(Cell cycle);04152(AMPK signaling pathway);04218(Cellular senescence);04914(Progesterone-mediated oocyte maturation);05161(Hepatitis B);05165(Human papillomavirus infection);05166(Human T-cell leukemia virus 1 infection);05169(Epstein-Barr virus infection);05203(Viral carcinogenesis);05203(Viral carcinogenesis)	K06627	NA	cyclin A2 [Source:RGD Symbol;Acc:621059]	protein_coding	1.12497	1.40736	0.80165	1.54813	0.252101	0.239935	0.17785	0.169847	5.81389	2.5395	8.59624e-12	2.7202e-10	up	yes
ENSRNOG00000020918	Ccnd1	ENSRNOT00000028411;ENSRNOT00000088588	GO:0000079(regulation of cyclin-dependent protein serine/threonine kinase activity);GO:0000082(G1/S transition of mitotic cell cycle);GO:0000122(negative regulation of transcription by RNA polymerase II);GO:0000307(cyclin-dependent protein kinase holoenzyme complex);GO:0000320(re-entry into mitotic cell cycle);GO:0001889(liver development);GO:0001934(positive regulation of protein phosphorylation…	01522(Endocrine resistance);04068(FoxO signaling pathway);04110(Cell cycle);04115(p53 signaling pathway);04151(PI3K-Akt signaling pathway);04152(AMPK signaling pathway);04218(Cellular senescence);04310(Wnt signaling pathway);04340(Hedgehog signaling pathway);04371(Apelin signaling pathway);04390(Hippo signaling pathway);04510(Focal adhesion);04530(Tight junction);04630(Jak-STAT signaling pathway)…	K04503	NA	cyclin D1 [Source:RGD Symbol;Acc:68384]	protein_coding	19.6711	20.1383	12.6894	19.4794	7.29146	8.66903	6.83963	5.83287	2.51382	1.32988	1.76694e-14	7.94556e-13	up	yes
ENSRNOG00000006715	Ccr1	ENSRNOT00000008772	GO:0004930(G protein-coupled receptor activity);GO:0004950(chemokine receptor activity);GO:0005737(cytoplasm);GO:0006935(chemotaxis);GO:0006954(inflammatory response);GO:0006955(immune response);GO:0007165(signal transduction);GO:0007186(G protein-coupled receptor signaling pathway);GO:0007204(positive regulation of cytosolic calcium ion concentration);GO:0009897(external side of plasma membrane)…	04060(Cytokine-cytokine receptor interaction);04062(Chemokine signaling pathway);05163(Human cytomegalovirus infection);05167(Kaposi sarcoma-associated herpesvirus infection)	K04176	NA	C-C motif chemokine receptor 1 [Source:RGD Symbol;Acc:708446]	protein_coding	2.46017	2.10543	0.725677	3.99262	0.0677	0.076858	0	0.039576	50.4193	5.6559	3.79808e-19	2.79477e-17	up	yes
ENSRNOG00000017819	Cd14	ENSRNOT00000023977	GO:0001530(lipopolysaccharide binding);GO:0002237(response to molecule of bacterial origin);GO:0002376(immune system process);GO:0005515(protein binding);GO:0005576(extracellular region);GO:0005615(extracellular space);GO:0005794(Golgi apparatus);GO:0005886(plasma membrane);GO:0006898(receptor-mediated endocytosis);GO:0006954(inflammatory response);GO:0009408(response to heat);GO:0009617(response…	04010(MAPK signaling pathway);04064(NF-kappa B signaling pathway);04145(Phagosome);04620(Toll-like receptor signaling pathway);04640(Hematopoietic cell lineage);05132(Salmonella infection);05133(Pertussis);05134(Legionellosis);05146(Amoebiasis);05152(Tuberculosis);05202(Transcriptional misregulation in cancer);05221(Acute myeloid leukemia)	K04391	NA	CD14 molecule [Source:RGD Symbol;Acc:620588]	protein_coding	30.2004	20.9064	12.1017	19.7249	0.603303	1.12472	0.412554	0.330581	33.5605	5.06869	1.47246e-42	7.3048e-40	up	yes
ENSRNOG00000010253	Cd163	ENSRNOT00000068407;ENSRNOT00000084588	GO:0005044(scavenger receptor activity);GO:0005886(plasma membrane);GO:0006897(endocytosis);GO:0009897(external side of plasma membrane);GO:0016020(membrane);GO:0016021(integral component of membrane);GO:0016021(integral component of membrane)	NA	K06545	NA	CD163 molecule [Source:RGD Symbol;Acc:1310382]	protein_coding	0.492713	0.280138	0.089022	0.588595	0.129454	0.114347	0.159155	0.0339528	3.31984	1.73111	0.00177398	0.00854165	up	yes
ENSRNOG00000039048	Cd200r1	ENSRNOT00000002799	GO:0005886(plasma membrane);GO:0009897(external side of plasma membrane);GO:0009986(cell surface);GO:0016020(membrane);GO:0016021(integral component of membrane);GO:0034113(heterotypic cell-cell adhesion);GO:0038023(signaling receptor activity);GO:0086080(protein binding involved in heterotypic cell-cell adhesion);GO:0150077(regulation of neuroinflammatory response);GO:0150079(negative regulation…	05167(Kaposi sarcoma-associated herpesvirus infection)	K21668	NA	CD200 receptor 1 [Source:RGD Symbol;Acc:61837]	protein_coding	1.9639	1.8118	0.523043	1.59072	0.093097	0.195155	0.083388	0.06909	13.363	3.74017	7.93055e-14	3.2786e-12	up	yes
ENSRNOG00000057058	Cd300a	ENSRNOT00000079545;ENSRNOT00000085262	GO:0016020(membrane);GO:0016021(integral component of membrane);GO:0016021(integral component of membrane)	NA	K06719	NA	Cd300a molecule [Source:RGD Symbol;Acc:1583719]	protein_coding	2.6871	2.26602	2.56391	3.08716	0.258158	0.919848	0.748404	0.5207	4.33335	2.11548	1.22894e-07	1.79998e-06	up	yes
ENSRNOG00000046216	Cd300c2	ENSRNOT00000074003;ENSRNOT00000083683	GO:0016020(membrane);GO:0016021(integral component of membrane);GO:0016021(integral component of membrane)	NA	K06719	NA	CD300C molecule 2 [Source:RGD Symbol;Acc:1561778]	protein_coding	4.50823	6.20968	1.9781	6.63869	0	0.0676254	0.0350032	0.0815955	104.952	6.71359	8.58772e-35	2.64141e-32	up	yes
ENSRNOG00000036726	Cd300e	ENSRNOT00000029092	GO:0016020(membrane);GO:0016021(integral component of membrane)	NA	K06719	NA	Cd300e molecule [Source:RGD Symbol;Acc:1585137]	protein_coding	0.085012	0.432448	0.158967	0.287686	0.01741	0.063574	0	0.035852	8.25185	3.04472	6.41276e-06	6.20912e-05	up	yes
ENSRNOG00000042825	Cd300le	ENSRNOT00000034741	GO:0016020(membrane);GO:0016021(integral component of membrane)	NA	K20395	NA	Cd300 molecule-like family member E [Source:RGD Symbol;Acc:1305426]	protein_coding	13.3644	17.3227	7.46383	18.6117	0.142714	0.183532	0.15989	0.161606	87.6316	6.45338	4.26412e-54	4.09862e-51	up	yes
ENSRNOG00000016069	Cd3e	ENSRNOT00000091190;ENSRNOT00000047291	GO:0001772(immunological synapse);GO:0001954(positive regulation of cell-matrix adhesion);GO:0002669(positive regulation of T cell anergy);GO:0003674(molecular_function);GO:0004888(transmembrane signaling receptor activity);GO:0005575(cellular_component);GO:0005886(plasma membrane);GO:0005911(cell-cell junction);GO:0007166(cell surface receptor signaling pathway);GO:0007584(response to nutrient);…	04640(Hematopoietic cell lineage);04658(Th1 and Th2 cell differentiation);04659(Th17 cell differentiation);04660(T cell receptor signaling pathway);05142(Chagas disease (American trypanosomiasis));05162(Measles);05166(Human T-cell leukemia virus 1 infection);05169(Epstein-Barr virus infection);05170(Human immunodeficiency virus 1 infection);05340(Primary immunodeficiency);05340(Primary immunodefi…	K06451	NA	CD3e molecule [Source:RGD Symbol;Acc:1309222]	protein_coding	0.122021	0.203681	0.0878159	0.157354	1.42829	8.21554	3.80316	9.89233	0.0244597	-5.35345	1.47031e-21	1.41324e-19	down	yes
ENSRNOG00000016294	Cd4	ENSRNOT00000021915	GO:0001934(positive regulation of protein phosphorylation);GO:0002250(adaptive immune response);GO:0002376(immune system process);GO:0005102(signaling receptor binding);GO:0005886(plasma membrane);GO:0005887(integral component of plasma membrane);GO:0006948(induction by virus of host cell-cell fusion);GO:0006955(immune response);GO:0007155(cell adhesion);GO:0008270(zinc ion binding);GO:0009897(ex…	04060(Cytokine-cytokine receptor interaction);04514(Cell adhesion molecules (CAMs));04612(Antigen processing and presentation);04640(Hematopoietic cell lineage);04658(Th1 and Th2 cell differentiation);04659(Th17 cell differentiation);04660(T cell receptor signaling pathway);05166(Human T-cell leukemia virus 1 infection);05170(Human immunodeficiency virus 1 infection);05340(Primary immunodeficienc…	K06454	NA	Cd4 molecule [Source:RGD Symbol;Acc:2306]	protein_coding	0.388132	0.660328	1.01829	0.73848	1.69678	0.817444	1.70793	1.48085	0.491886	-1.0236	0.00479271	0.0195302	down	yes
ENSRNOG00000006094	Cd44	ENSRNOT00000009000;ENSRNOT00000009073	GO:0004896(cytokine receptor activity);GO:0005540(hyaluronic acid binding);GO:0005794(Golgi apparatus);GO:0005829(cytosol);GO:0005886(plasma membrane);GO:0007155(cell adhesion);GO:0009986(cell surface);GO:0016020(membrane);GO:0016021(integral component of membrane);GO:0016324(apical plasma membrane);GO:0016477(cell migration);GO:0019221(cytokine-mediated signaling pathway);GO:0030214(hyaluronan c…	04512(ECM-receptor interaction);04640(Hematopoietic cell lineage);05169(Epstein-Barr virus infection);05205(Proteoglycans in cancer);05206(MicroRNAs in cancer);05206(MicroRNAs in cancer)	K06256	NA	CD44 molecule (Indian blood group) [Source:RGD Symbol;Acc:2307]	protein_coding	38.1351	25.231	21.8381	28.6794	2.18343	1.86574	1.45053	2.06322	15.0582	3.91247	3.93587e-84	1.21059e-80	up	yes
ENSRNOG00000017874	Cd53	ENSRNOT00000024344	GO:0001772(immunological synapse);GO:0005886(plasma membrane);GO:0005887(integral component of plasma membrane);GO:0005911(cell-cell junction);GO:0009986(cell surface);GO:0016020(membrane);GO:0016021(integral component of membrane);GO:0030054(cell junction);GO:0040008(regulation of growth);GO:1901741(positive regulation of myoblast fusion)	NA	K06489	NA	Cd53 molecule [Source:RGD Symbol;Acc:2310]	protein_coding	10.7212	11.7326	6.36565	13.7887	3.78979	2.29561	3.53859	3.66767	3.20563	1.68061	1.64119e-11	4.88199e-10	up	yes
ENSRNOG00000020884	Cd6	ENSRNOT00000028347;ENSRNOT00000054809	GO:0001934(positive regulation of protein phosphorylation);GO:0005044(scavenger receptor activity);GO:0005515(protein binding);GO:0006897(endocytosis);GO:0016020(membrane);GO:0016021(integral component of membrane);GO:0019901(protein kinase binding);GO:0044214(spanning component of plasma membrane);GO:0044214(spanning component of plasma membrane)	04514(Cell adhesion molecules (CAMs));04514(Cell adhesion molecules (CAMs))	K06456	NA	Cd6 molecule [Source:RGD Symbol;Acc:2312]	protein_coding	0.357238	0.820581	0.422898	0.485119	0.111486	0.173422	0.413331	0.199577	2.32324	1.21614	0.00705143	0.0268492	up	yes
ENSRNOG00000007650	Cd63	ENSRNOT00000010180;ENSRNOT00000090381	GO:0002092(positive regulation of receptor internalization);GO:0005515(protein binding);GO:0005576(extracellular region);GO:0005615(extracellular space);GO:0005737(cytoplasm);GO:0005764(lysosome);GO:0005765(lysosomal membrane);GO:0005768(endosome);GO:0005770(late endosome);GO:0005771(multivesicular body);GO:0005886(plasma membrane);GO:0005887(integral component of plasma membrane);GO:0007160(cell…	04142(Lysosome);05205(Proteoglycans in cancer);05205(Proteoglycans in cancer)	NA	NA	Cd63 molecule [Source:RGD Symbol;Acc:62080]	protein_coding	224.155	272.431	227.398	265.171	56.1315	46.5253	45.8438	44.3787	5.12836	2.3585	1.1379e-71	2.91663e-68	up	yes
ENSRNOG00000037563	Cd68	ENSRNOT00000056918	GO:0005623(cell);GO:0005764(lysosome);GO:0005765(lysosomal membrane);GO:0005886(plasma membrane);GO:0016020(membrane);GO:0016021(integral component of membrane);GO:0031902(late endosome membrane);GO:0035425(autocrine signaling);GO:0072594(establishment of protein localization to organelle)	04142(Lysosome)	K06501	NA	Cd68 molecule [Source:RGD Symbol;Acc:1305970]	protein_coding	10.0617	10.8424	4.32963	13.1085	0.892962	0.780801	0.41522	0.526951	14.6572	3.87354	3.43559e-26	5.447e-24	up	yes
ENSRNOG00000018735	Cd74	ENSRNOT00000025344;ENSRNOT00000025354	GO:0000187(activation of MAPK activity);GO:0001516(prostaglandin biosynthetic process);GO:0001540(amyloid-beta binding);GO:0001934(positive regulation of protein phosphorylation);GO:0001961(positive regulation of cytokine-mediated signaling pathway);GO:0002250(adaptive immune response);GO:0002376(immune system process);GO:0002606(positive regulation of dendritic cell antigen processing and presen…	04612(Antigen processing and presentation);05152(Tuberculosis);05168(Herpes simplex virus 1 infection);05168(Herpes simplex virus 1 infection)	K06505	NA	CD74 molecule [Source:RGD Symbol;Acc:2313]	protein_coding	31.1539	27.9683	12.9002	17.1324	2.3998	1.60138	3.70727	3.08544	8.25974	3.0461	8.15761e-23	8.80306e-21	up	yes
ENSRNOG00000038835	Cd86	ENSRNOT00000003129;ENSRNOT00000078936	GO:0001878(response to yeast);GO:0002309(T cell proliferation involved in immune response);GO:0002668(negative regulation of T cell anergy);GO:0005102(signaling receptor binding);GO:0006955(immune response);GO:0007165(signal transduction);GO:0007166(cell surface receptor signaling pathway);GO:0007568(aging);GO:0009897(external side of plasma membrane);GO:0009986(cell surface);GO:0016020(membrane)…	04514(Cell adhesion molecules (CAMs));04620(Toll-like receptor signaling pathway);04672(Intestinal immune network for IgA production);04940(Type I diabetes mellitus);05167(Kaposi sarcoma-associated herpesvirus infection);05202(Transcriptional misregulation in cancer);05320(Autoimmune thyroid disease);05322(Systemic lupus erythematosus);05323(Rheumatoid arthritis);05330(Allograft rejection);05332(…	K05413	NA	CD86 molecule [Source:RGD Symbol;Acc:628714]	protein_coding	0.543611	1.49733	0.584167	0.869849	0.255683	0.248504	0.389417	0.40253	2.69645	1.43106	0.000933509	0.00495052	up	yes
ENSRNOG00000007178	Cd8a	ENSRNOT00000009515	GO:0002250(adaptive immune response);GO:0002376(immune system process);GO:0002456(T cell mediated immunity);GO:0005886(plasma membrane);GO:0006954(inflammatory response);GO:0007166(cell surface receptor signaling pathway);GO:0009897(external side of plasma membrane);GO:0016020(membrane);GO:0016021(integral component of membrane);GO:0019901(protein kinase binding);GO:0023024(MHC class I protein co…	04514(Cell adhesion molecules (CAMs));04612(Antigen processing and presentation);04640(Hematopoietic cell lineage);04660(T cell receptor signaling pathway);05340(Primary immunodeficiency)	K06458	NA	CD8a molecule [Source:RGD Symbol;Acc:2316]	protein_coding	3.67175	3.65207	2.76747	1.98186	0.036956	0.165283	0.038076	0	50.2388	5.65073	3.33321e-24	4.34419e-22	up	yes
ENSRNOG00000007129	Cd8b	ENSRNOT00000009392	GO:0015026(coreceptor activity);GO:0016020(membrane);GO:0016021(integral component of membrane);GO:0042288(MHC class I protein binding);GO:0050776(regulation of immune response)	04514(Cell adhesion molecules (CAMs));04612(Antigen processing and presentation);04640(Hematopoietic cell lineage);04660(T cell receptor signaling pathway);05340(Primary immunodeficiency)	K06459	NA	CD8b molecule [Source:RGD Symbol;Acc:2317]	protein_coding	0.759236	0.830596	0.0909	0.409398	0	0	0	0	5225.32	12.3513	3.85968e-14	1.66736e-12	up	yes
ENSRNOG00000024799	Cd93	ENSRNOT00000076493;ENSRNOT00000034256	NA	NA	K06702	NA	CD93 molecule [Source:RGD Symbol;Acc:621251]	processed_transcript	4.95876	3.86073	2.78762	6.50099	1.14019	1.74598	1.62045	1.26502	3.13743	1.64958	3.51358e-11	9.80678e-10	up	yes
ENSRNOG00000028415	Cdc20	ENSRNOT00000036151;ENSRNOT00000092742	GO:0000922(spindle pole);GO:0005515(protein binding);GO:0005634(nucleus);GO:0005654(nucleoplasm);GO:0005680(anaphase-promoting complex);GO:0005737(cytoplasm);GO:0005813(centrosome);GO:0005815(microtubule organizing center);GO:0005829(cytosol);GO:0005856(cytoskeleton);GO:0007049(cell cycle);GO:0007064(mitotic sister chromatid cohesion);GO:0008022(protein C-terminus binding);GO:0008284(positive reg…	04110(Cell cycle);04114(Oocyte meiosis);04120(Ubiquitin mediated proteolysis);05166(Human T-cell leukemia virus 1 infection);05203(Viral carcinogenesis);05203(Viral carcinogenesis)	K03363	NA	cell division cycle 20 [Source:RGD Symbol;Acc:620477]	protein_coding;retained_intron	1.43465	1.55729	1.35609	1.66947	0.491134	0.842012	0.275077	0.535102	2.80755	1.48931	4.82448e-05	0.000374536	up	yes
ENSRNOG00000027456	Cdc42bpg	ENSRNOT00000038016	GO:0000166(nucleotide binding);GO:0000287(magnesium ion binding);GO:0004672(protein kinase activity);GO:0004674(protein serine/threonine kinase activity);GO:0005524(ATP binding);GO:0005737(cytoplasm);GO:0005815(microtubule organizing center);GO:0005829(cytosol);GO:0005856(cytoskeleton);GO:0006468(protein phosphorylation);GO:0016301(kinase activity);GO:0016310(phosphorylation);GO:0016740(transfera…	NA	K16307	EC:2.7.11.1	CDC42 binding protein kinase gamma [Source:RGD Symbol;Acc:1307260]	protein_coding	0.866159	1.25767	0.962306	1.1116	2.72579	2.64519	3.07785	4.615	0.321325	-1.6379	4.67838e-14	1.98754e-12	down	yes
ENSRNOG00000028946	Cdc42ep4	ENSRNOT00000048264	GO:0005737(cytoplasm);GO:0005886(plasma membrane);GO:0005913(cell-cell adherens junction);GO:0007266(Rho protein signal transduction);GO:0008360(regulation of cell shape);GO:0015629(actin cytoskeleton);GO:0015630(microtubule cytoskeleton);GO:0017049(GTP-Rho binding);GO:0030838(positive regulation of actin filament polymerization);GO:0031274(positive regulation of pseudopodium assembly);GO:0045335…	NA	NA	NA	CDC42 effector protein 4 [Source:RGD Symbol;Acc:1311567]	protein_coding	8.49224	9.84115	10.9996	8.98772	24.204	22.884	24.0524	24.4123	0.401042	-1.31817	5.3673e-24	6.87864e-22	down	yes
ENSRNOG00000027787	Cdc6	ENSRNOT00000081424;ENSRNOT00000038228	GO:0000278(mitotic cell cycle);GO:0000922(spindle pole);GO:0003674(molecular_function);GO:0003688(DNA replication origin binding);GO:0005515(protein binding);GO:0005575(cellular_component);GO:0005634(nucleus);GO:0006270(DNA replication initiation);GO:0019900(kinase binding);GO:0030071(regulation of mitotic metaphase/anaphase transition);GO:0032467(positive regulation of cytokinesis);GO:0033314(mi…	04110(Cell cycle);04110(Cell cycle)	K02213	NA	cell division cycle 6 [Source:RGD Symbol;Acc:1309157]	protein_coding	0.723663	0.582304	0.410186	0.535297	0.0951391	0.104098	0.163532	0.107246	4.79016	2.26008	1.25808e-08	2.2709e-07	up	yes
ENSRNOG00000025302	Cdca2	ENSRNOT00000031163	GO:0005654(nucleoplasm);GO:0005694(chromosome);GO:0005829(cytosol);GO:0035307(positive regulation of protein dephosphorylation);GO:0051301(cell division)	NA	K17590	NA	cell division cycle associated 2 [Source:RGD Symbol;Acc:1311003]	protein_coding	0.224958	0.278832	0.182666	0.249433	0.090233	0.067356	0	0.014062	5.45228	2.44686	3.90262e-05	0.000310173	up	yes
ENSRNOG00000015529	Cdca3	ENSRNOT00000020803	GO:0005737(cytoplasm);GO:0005829(cytosol);GO:0005913(cell-cell adherens junction);GO:0007049(cell cycle);GO:0016567(protein ubiquitination);GO:0051301(cell division)	NA	NA	NA	cell division cycle associated 3 [Source:RGD Symbol;Acc:1359093]	protein_coding	0.899701	1.29956	1.09071	1.18715	0.392462	0.185762	0.648585	0.117143	3.33131	1.73609	0.000161325	0.00108484	up	yes
ENSRNOG00000001514	Cdca7	ENSRNOT00000002066	GO:0005634(nucleus);GO:0005654(nucleoplasm);GO:0005737(cytoplasm);GO:0005829(cytosol);GO:0006355(regulation of transcription, DNA-templated);GO:0006915(apoptotic process);GO:0042127(regulation of cell population proliferation)	NA	NA	NA	cell division cycle associated 7 [Source:RGD Symbol;Acc:1309363]	protein_coding	1.70552	2.47579	2.11902	1.82541	0.74553	0.952534	0.724202	0.643018	2.65089	1.40648	8.25259e-07	9.93865e-06	up	yes
ENSRNOG00000005410	Cdca7l	ENSRNOT00000064868;ENSRNOT00000088969	GO:0001650(fibrillar center);GO:0005634(nucleus);GO:0005730(nucleolus);GO:0005737(cytoplasm);GO:0005829(cytosol);GO:0006355(regulation of transcription, DNA-templated);GO:0008284(positive regulation of cell population proliferation);GO:0008284(positive regulation of cell population proliferation)	NA	NA	NA	cell division cycle associated 7 like [Source:RGD Symbol;Acc:1564080]	protein_coding	1.2332	1.93752	1.15383	1.34931	0.499309	0.356674	0.640742	0.349029	3.074	1.62012	1.61725e-06	1.82344e-05	up	yes
ENSRNOG00000026392	Cdh12	ENSRNOT00000034044	GO:0000902(cell morphogenesis);GO:0003674(molecular_function);GO:0005509(calcium ion binding);GO:0005575(cellular_component);GO:0005886(plasma membrane);GO:0005913(cell-cell adherens junction);GO:0007043(cell-cell junction assembly);GO:0007155(cell adhesion);GO:0007156(homophilic cell adhesion via plasma membrane adhesion molecules);GO:0008092(cytoskeletal protein binding);GO:0008150(biological_p…	NA	K06804	NA	cadherin 12 [Source:RGD Symbol;Acc:1566350]	protein_coding	0.656314	0.995306	0.789412	1.3506	1.86155	1.59126	2.09326	2.22762	0.487753	-1.03578	3.02644e-06	3.18138e-05	down	yes
ENSRNOG00000013324	Cdh5	ENSRNOT00000017983;ENSRNOT00000086995	GO:0000902(cell morphogenesis);GO:0001932(regulation of protein phosphorylation);GO:0001955(blood vessel maturation);GO:0005102(signaling receptor binding);GO:0005509(calcium ion binding);GO:0005886(plasma membrane);GO:0005911(cell-cell junction);GO:0005912(adherens junction);GO:0005913(cell-cell adherens junction);GO:0005923(bicellular tight junction);GO:0006874(cellular calcium ion homeostasis)…	04514(Cell adhesion molecules (CAMs));04670(Leukocyte transendothelial migration);05418(Fluid shear stress and atherosclerosis);05418(Fluid shear stress and atherosclerosis)	K06533	NA	cadherin 5 [Source:RGD Symbol;Acc:1307370]	protein_coding	4.7084	4.4477	2.32169	5.60997	2.01337	2.05835	1.74641	1.84195	2.23075	1.15753	1.73238e-06	1.93903e-05	up	yes
ENSRNOG00000000632	Cdk1	ENSRNOT00000000783;ENSRNOT00000081113;ENSRNOT00000086806	GO:0000166(nucleotide binding);GO:0000278(mitotic cell cycle);GO:0000307(cyclin-dependent protein kinase holoenzyme complex);GO:0003682(chromatin binding);GO:0004672(protein kinase activity);GO:0004674(protein serine/threonine kinase activity);GO:0004693(cyclin-dependent protein serine/threonine kinase activity);GO:0005515(protein binding);GO:0005524(ATP binding);GO:0005634(nucleus);GO:0005737(cy…	04110(Cell cycle);04114(Oocyte meiosis);04115(p53 signaling pathway);04218(Cellular senescence);04540(Gap junction);04914(Progesterone-mediated oocyte maturation);05170(Human immunodeficiency virus 1 infection);05203(Viral carcinogenesis);05203(Viral carcinogenesis)	K02087	2.7.11.23;EC:2.7.11.22	cyclin-dependent kinase 1 [Source:RGD Symbol;Acc:2319]	protein_coding	1.93614	3.19466	1.91989	2.14378	0.378639	0.538522	0.295144	0.0674486	7.18457	2.8449	1.44315e-09	3.05705e-08	up	yes
ENSRNOG00000003742	Cdkl5	ENSRNOT00000005061;ENSRNOT00000072627	GO:0001764(neuron migration);GO:0004672(protein kinase activity);GO:0005515(protein binding);GO:0005524(ATP binding);GO:0005634(nucleus);GO:0005654(nucleoplasm);GO:0005813(centrosome);GO:0005829(cytosol);GO:0006468(protein phosphorylation);GO:0016301(kinase activity);GO:0016310(phosphorylation);GO:0032587(ruffle membrane);GO:0032839(dendrite cytoplasm);GO:0036064(ciliary basal body);GO:0043547(po…	NA	K08824	EC:2.7.11.22	cyclin-dependent kinase-like 5 [Source:RGD Symbol;Acc:2324133]	protein_coding	1.72048	1.42035	2.90909	3.2787	3.18698	6.29366	5.70048	3.60264	0.496632	-1.00975	0.000252831	0.00160607	down	yes
ENSRNOG00000000521	Cdkn1a	ENSRNOT00000000628;ENSRNOT00000091731	GO:0000079(regulation of cyclin-dependent protein serine/threonine kinase activity);GO:0000082(G1/S transition of mitotic cell cycle);GO:0000086(G2/M transition of mitotic cell cycle);GO:0000307(cyclin-dependent protein kinase holoenzyme complex);GO:0004860(protein kinase inhibitor activity);GO:0004861(cyclin-dependent protein serine/threonine kinase inhibitor activity);GO:0005515(protein binding…	01522(Endocrine resistance);01524(Platinum drug resistance);04012(ErbB signaling pathway);04066(HIF-1 signaling pathway);04068(FoxO signaling pathway);04110(Cell cycle);04115(p53 signaling pathway);04151(PI3K-Akt signaling pathway);04218(Cellular senescence);04630(Jak-STAT signaling pathway);04921(Oxytocin signaling pathway);04928(Parathyroid hormone synthesis, secretion and action);04934(Cushing…	K06625	NA	cyclin-dependent kinase inhibitor 1A [Source:RGD Symbol;Acc:69328]	protein_coding	18.7499	10.0515	10.4926	12.7628	4.99643	6.15696	3.00135	4.05032	2.85947	1.51575	1.75939e-09	3.68132e-08	up	yes
ENSRNOG00000009785	Cdkn3	ENSRNOT00000012985	GO:0003674(molecular_function);GO:0004721(phosphoprotein phosphatase activity);GO:0004722(protein serine/threonine phosphatase activity);GO:0004725(protein tyrosine phosphatase activity);GO:0005737(cytoplasm);GO:0005829(cytosol);GO:0006470(protein dephosphorylation);GO:0007049(cell cycle);GO:0007050(cell cycle arrest);GO:0008150(biological_process);GO:0016311(dephosphorylation);GO:0016787(hydrola…	NA	K14167	3.1.3.48;EC:3.1.3.16	cyclin-dependent kinase inhibitor 3 [Source:RGD Symbol;Acc:1307781]	protein_coding	1.91597	1.39969	0.704862	1.72822	0.169816	0.623346	0.463556	0.457638	3.3533	1.74558	0.000192776	0.00126697	up	yes
ENSRNOG00000013970	Cdt1	ENSRNOT00000018923	GO:0000076(DNA replication checkpoint);GO:0000278(mitotic cell cycle);GO:0000776(kinetochore);GO:0003677(DNA binding);GO:0003682(chromatin binding);GO:0005634(nucleus);GO:0006260(DNA replication);GO:0007059(chromosome segregation);GO:0016604(nuclear body);GO:0030174(regulation of DNA-dependent DNA replication initiation);GO:0031334(positive regulation of protein complex assembly);GO:0033044(regul…	NA	K10727	NA	chromatin licensing and DNA replication factor 1 [Source:RGD Symbol;Acc:1309211]	protein_coding	2.38265	3.58893	2.56119	2.76832	0.468044	0.573723	0.21312	0.370245	6.95395	2.79783	4.00145e-17	2.52206e-15	up	yes
ENSRNOG00000046222	Ceacam4	ENSRNOT00000057384	NA	NA	NA	NA	carcinoembryonic antigen-related cell adhesion molecule 4 [Source:RGD Symbol;Acc:708435]	protein_coding	1.8666	3.76763	1.10039	1.82124	0.048984	0.136016	0.396077	0.216056	10.7333	3.42402	3.11981e-09	6.25547e-08	up	yes
ENSRNOG00000050869	Cebpd	ENSRNOT00000074586	GO:0000978(RNA polymerase II proximal promoter sequence-specific DNA binding);GO:0001228(DNA-binding transcription activator activity, RNA polymerase II-specific);GO:0002244(hematopoietic progenitor cell differentiation);GO:0003677(DNA binding);GO:0003700(DNA-binding transcription factor activity);GO:0005634(nucleus);GO:0005654(nucleoplasm);GO:0006355(regulation of transcription, DNA-templated);G…	NA	K10050	NA	CCAAT/enhancer binding protein delta [Source:RGD Symbol;Acc:2328]	protein_coding	89.1215	82.1575	72.3758	53.1883	15.5003	25.7699	11.5579	13.5876	4.46947	2.1601	6.46362e-20	5.12392e-18	up	yes
ENSRNOG00000011566	Cecr2	ENSRNOT00000015499	GO:0001842(neural fold formation);GO:0001843(neural tube closure);GO:0005515(protein binding);GO:0005719(nuclear euchromatin);GO:0007338(single fertilization);GO:0021915(neural tube development);GO:0031010(ISWI-type complex);GO:0043044(ATP-dependent chromatin remodeling);GO:0060122(inner ear receptor cell stereocilium organization);GO:0090102(cochlea development);GO:0090537(CERF complex)	NA	NA	NA	CECR2, histone acetyl-lysine reader [Source:RGD Symbol;Acc:1564182]	protein_coding	1.07655	0.941297	1.1299	1.2225	2.05616	2.29079	2.63448	2.44884	0.463428	-1.10958	2.18763e-08	3.76325e-07	down	yes
ENSRNOG00000004725	Cela1	ENSRNOT00000006351	GO:0000122(negative regulation of transcription by RNA polymerase II);GO:0004252(serine-type endopeptidase activity);GO:0006508(proteolysis);GO:0006954(inflammatory response);GO:0008233(peptidase activity);GO:0008236(serine-type peptidase activity);GO:0009791(post-embryonic development);GO:0016055(Wnt signaling pathway);GO:0016787(hydrolase activity);GO:0031017(exocrine pancreas development);GO:0…	NA	K01326	EC:3.4.21.36	chymotrypsin like elastase 1 [Source:RGD Symbol;Acc:2547]	protein_coding	0.795549	0.729611	0.757462	1.07556	0	0	0	0	8395.47	13.0354	9.64464e-24	1.15879e-21	up	yes
ENSRNOG00000003388	Cenpf	ENSRNOT00000004525	GO:0000278(mitotic cell cycle);GO:0000775(chromosome, centromeric region);GO:0000776(kinetochore);GO:0000922(spindle pole);GO:0000940(condensed chromosome outer kinetochore);GO:0001822(kidney development);GO:0005634(nucleus);GO:0005635(nuclear envelope);GO:0005654(nucleoplasm);GO:0005737(cytoplasm);GO:0005813(centrosome);GO:0005819(spindle);GO:0005930(axoneme);GO:0007059(chromosome segregation);G…	NA	K11499	NA	centromere protein F [Source:RGD Symbol;Acc:628667]	protein_coding	0.207903	0.236493	0.073413	0.318163	0.104632	0.034208	0.103653	0.084399	2.55733	1.35464	0.00428086	0.0178658	up	yes
ENSRNOG00000018615	Cenph	ENSRNOT00000025129	GO:0000776(kinetochore);GO:0005634(nucleus);GO:0005730(nucleolus);GO:0043515(kinetochore binding);GO:0051382(kinetochore assembly)	NA	K11500	NA	centromere protein H [Source:RGD Symbol;Acc:1583506]	protein_coding	1.3654	0.892882	0.855709	0.788059	0.267514	0.31146	0.269651	0.601639	2.69058	1.42792	0.000829872	0.00448597	up	yes
ENSRNOG00000033335	Cenpi	ENSRNOT00000046288;ENSRNOT00000088172	GO:0000776(kinetochore);GO:0005829(cytosol);GO:0016604(nuclear body);GO:0034508(centromere complex assembly);GO:0034508(centromere complex assembly)	NA	K11501	NA	centromere protein I [Source:RGD Symbol;Acc:2631]	protein_coding	0.747215	0.749805	0.518552	0.813909	0.354193	0.227979	0.333446	0.169181	2.6083	1.38311	0.000104796	0.00074236	up	yes
ENSRNOG00000023262	Cenpm	ENSRNOT00000036917	GO:0005829(cytosol)	NA	K11505	NA	centromere protein M [Source:RGD Symbol;Acc:1307309]	protein_coding	1.35978	2.44468	1.91425	2.35754	1.01595	0.488421	0.790735	0.642821	2.74897	1.45889	3.61131e-05	0.000290017	up	yes
ENSRNOG00000024178	Cenpt	ENSRNOT00000036702	GO:0000278(mitotic cell cycle);GO:0000775(chromosome, centromeric region);GO:0000776(kinetochore);GO:0000777(condensed chromosome kinetochore);GO:0003677(DNA binding);GO:0005634(nucleus);GO:0005694(chromosome);GO:0007049(cell cycle);GO:0007059(chromosome segregation);GO:0016604(nuclear body);GO:0046982(protein heterodimerization activity);GO:0051276(chromosome organization);GO:0051301(cell divisi…	NA	K11512	NA	centromere protein T [Source:RGD Symbol;Acc:1309383]	protein_coding	0.49956	1.31954	0.508891	0.900974	0.239419	0.054163	0.105852	0.205968	5.33359	2.41511	1.62606e-06	1.83196e-05	up	yes
ENSRNOG00000022261	Cenpu	ENSRNOT00000041596	GO:0000775(chromosome, centromeric region);GO:0000776(kinetochore);GO:0000777(condensed chromosome kinetochore);GO:0005634(nucleus);GO:0005694(chromosome);GO:0005737(cytoplasm);GO:0005815(microtubule organizing center)	NA	K11513	NA	centromere protein U [Source:RGD Symbol;Acc:1562566]	protein_coding	0.686821	0.533669	0.541707	0.652981	0.161453	0.285947	0.13665	0.129195	3.38618	1.75966	3.81152e-05	0.000303717	up	yes
ENSRNOG00000042944	Cenpw	ENSRNOT00000065677	GO:0000278(mitotic cell cycle);GO:0000775(chromosome, centromeric region);GO:0000776(kinetochore);GO:0000777(condensed chromosome kinetochore);GO:0003677(DNA binding);GO:0005634(nucleus);GO:0005654(nucleoplasm);GO:0005694(chromosome);GO:0005730(nucleolus);GO:0007049(cell cycle);GO:0007059(chromosome segregation);GO:0016363(nuclear matrix);GO:0046982(protein heterodimerization activity);GO:0051225…	NA	NA	NA	centromere protein W [Source:RGD Symbol;Acc:1593465]	protein_coding	0.362058	0.620951	0.620146	0.765671	0.251206	0.145977	0	0	5.96407	2.5763	0.000699799	0.00388301	up	yes
ENSRNOG00000016377	Cep55	ENSRNOT00000022133	GO:0000281(mitotic cytokinesis);GO:0005737(cytoplasm);GO:0005813(centrosome);GO:0005814(centriole);GO:0005815(microtubule organizing center);GO:0005856(cytoskeleton);GO:0005886(plasma membrane);GO:0007049(cell cycle);GO:0014066(regulation of phosphatidylinositol 3-kinase signaling);GO:0030496(midbody);GO:0032154(cleavage furrow);GO:0045171(intercellular bridge);GO:0045184(establishment of protein…	NA	K16456	NA	centrosomal protein 55 [Source:RGD Symbol;Acc:1305340]	protein_coding	0.80107	0.612209	0.29035	0.496271	0.10684	0.058938	0.127094	0.118817	5.3436	2.41781	1.48179e-07	2.13975e-06	up	yes
ENSRNOG00000026162	Cetn4	ENSRNOT00000065384	GO:0000278(mitotic cell cycle);GO:0005509(calcium ion binding);GO:0005813(centrosome);GO:0005814(centriole);GO:0006289(nucleotide-excision repair);GO:0007099(centriole replication);GO:0031683(G-protein beta/gamma-subunit complex binding);GO:0032795(heterotrimeric G-protein binding);GO:0036064(ciliary basal body)	NA	NA	NA	centrin 4 [Source:RGD Symbol;Acc:1586489]	protein_coding	2.30604	2.87024	2.89976	2.38447	1.85359	1.25045	1.19633	0.809995	2.04692	1.03346	0.00648826	0.0250155	up	yes
ENSRNOG00000039315	Cfap157	ENSRNOT00000020660	GO:0005737(cytoplasm);GO:0005829(cytosol);GO:0005856(cytoskeleton);GO:0005886(plasma membrane);GO:0005929(cilium);GO:0007283(spermatogenesis);GO:0007288(sperm axoneme assembly);GO:0008017(microtubule binding);GO:0030154(cell differentiation);GO:0036064(ciliary basal body);GO:0042995(cell projection);GO:0043231(intracellular membrane-bounded organelle)	NA	NA	NA	cilia and flagella associated protein 157 [Source:RGD Symbol;Acc:1560002]	protein_coding	3.8563	2.99397	1.89359	3.53254	1.69394	1.12323	1.35771	1.65054	2.10739	1.07545	0.00036051	0.00219055	up	yes
ENSRNOG00000000419	Cfb	ENSRNOT00000086140;ENSRNOT00000075928;ENSRNOT00000092698	GO:0003674(molecular_function);GO:0004252(serine-type endopeptidase activity);GO:0004930(G protein-coupled receptor activity);GO:0005576(extracellular region);GO:0005615(extracellular space);GO:0006508(proteolysis);GO:0006956(complement activation);GO:0006958(complement activation, classical pathway);GO:0007186(G protein-coupled receptor signaling pathway);GO:0008233(peptidase activity);GO:000823…	NA	NA	NA	complement factor B [Source:RGD Symbol;Acc:2204]	protein_coding;nonsense_mediated_decay	0.610239	3.15207	0.7161	0.408703	0.376973	0.328003	0.261076	0.340957	3.73916	1.90271	0.000325973	0.00200606	up	yes
ENSRNOG00000033564	Cfd	ENSRNOT00000015029;ENSRNOT00000093132	GO:0004252(serine-type endopeptidase activity);GO:0005615(extracellular space);GO:0006508(proteolysis);GO:0006957(complement activation, alternative pathway);GO:0007219(Notch signaling pathway);GO:0008233(peptidase activity);GO:0008236(serine-type peptidase activity);GO:0009617(response to bacterium);GO:0016787(hydrolase activity);GO:0016787(hydrolase activity)	04610(Complement and coagulation cascades);05150(Staphylococcus aureus infection);05150(Staphylococcus aureus infection)	K01334	EC:3.4.21.46	complement factor D [Source:RGD Symbol;Acc:2498]	protein_coding	0.794299	0.788082	0.898651	2.36592	0.324542	0.381575	0.605899	0.196778	3.21246	1.68368	0.000725231	0.00400479	up	yes
ENSRNOG00000019141	Ch25h	ENSRNOT00000025856	GO:0000254(C-4 methylsterol oxidase activity);GO:0001567(cholesterol 25-hydroxylase activity);GO:0004497(monooxygenase activity);GO:0005506(iron ion binding);GO:0005783(endoplasmic reticulum);GO:0005789(endoplasmic reticulum membrane);GO:0006629(lipid metabolic process);GO:0006694(steroid biosynthetic process);GO:0008202(steroid metabolic process);GO:0008203(cholesterol metabolic process);GO:0008…	00120(Primary bile acid biosynthesis)	K10223	EC:1.14.99.38	cholesterol 25-hydroxylase [Source:RGD Symbol;Acc:1310575]	protein_coding	18.9756	11.1057	7.32874	8.56327	1.4836	1.76194	1.11443	0.658617	9.16061	3.19544	9.39562e-20	7.29774e-18	up	yes
ENSRNOG00000001692	Chaf1b	ENSRNOT00000002299	GO:0000790(nuclear chromatin);GO:0005515(protein binding);GO:0005634(nucleus);GO:0005654(nucleoplasm);GO:0006334(nucleosome assembly);GO:0006335(DNA replication-dependent nucleosome assembly);GO:0031497(chromatin assembly);GO:0032991(protein-containing complex);GO:0033186(CAF-1 complex);GO:0042393(histone binding)	NA	K10751	NA	chromatin assembly factor 1 subunit B [Source:RGD Symbol;Acc:1307634]	protein_coding	1.1826	2.17063	1.04118	1.323	0.325284	0.795977	0.806857	0.77799	2.11278	1.07914	0.00618416	0.0240963	up	yes
ENSRNOG00000015859	Chdh	ENSRNOT00000021407	GO:0005739(mitochondrion);GO:0005743(mitochondrial inner membrane);GO:0008812(choline dehydrogenase activity);GO:0016020(membrane);GO:0016491(oxidoreductase activity);GO:0016614(oxidoreductase activity, acting on CH-OH group of donors);GO:0019285(glycine betaine biosynthetic process from choline);GO:0050660(flavin adenine dinucleotide binding);GO:0055114(oxidation-reduction process)	00260(Glycine, serine and threonine metabolism)	K00108	EC:1.1.99.1	choline dehydrogenase [Source:RGD Symbol;Acc:735166]	protein_coding	3.7456	3.47043	2.19451	3.72471	1.05204	1.00845	0.72577	0.57414	3.90883	1.96674	2.71987e-13	1.02522e-11	up	yes
ENSRNOG00000037509	Chek2	ENSRNOT00000085591;ENSRNOT00000056800	GO:0000077(DNA damage checkpoint);GO:0000086(G2/M transition of mitotic cell cycle);GO:0000781(chromosome, telomeric region);GO:0001302(replicative cell aging);GO:0001934(positive regulation of protein phosphorylation);GO:0004672(protein kinase activity);GO:0004674(protein serine/threonine kinase activity);GO:0005515(protein binding);GO:0005524(ATP binding);GO:0005634(nucleus);GO:0005654(nucleopl…	04110(Cell cycle);04115(p53 signaling pathway);04218(Cellular senescence);05166(Human T-cell leukemia virus 1 infection);05166(Human T-cell leukemia virus 1 infection)	K06641	EC:2.7.11.1	checkpoint kinase 2 [Source:RGD Symbol;Acc:621543]	protein_coding	0.668788	1.1263	1.31217	0.812811	0.588799	0.308243	0.485987	0.449933	2.13865	1.0967	0.00309869	0.0136312	up	yes
ENSRNOG00000053272	Chi3l1	ENSRNOT00000078599	GO:0003674(molecular_function);GO:0005576(extracellular region);GO:0005615(extracellular space);GO:0005737(cytoplasm);GO:0005783(endoplasmic reticulum);GO:0005975(carbohydrate metabolic process);GO:0006915(apoptotic process);GO:0006954(inflammatory response);GO:0007250(activation of NF-kappaB-inducing kinase activity);GO:0008061(chitin binding);GO:0009612(response to mechanical stimulus);GO:00108…	NA	K17523	NA	chitinase 3 like 1 [Source:RGD Symbol;Acc:620874]	protein_coding	92.1635	98.566	69.4366	102.786	39.3815	38.8375	36.2594	37.3184	2.39104	1.25764	1.95543e-19	1.4814e-17	up	yes
ENSRNOG00000009411	Chn2	ENSRNOT00000084256;ENSRNOT00000012655	GO:0005096(GTPase activator activity);GO:0007165(signal transduction);GO:0035556(intracellular signal transduction);GO:0043547(positive regulation of GTPase activity);GO:0046872(metal ion binding);GO:0051056(regulation of small GTPase mediated signal transduction);GO:0051056(regulation of small GTPase mediated signal transduction)	NA	K20630	NA	chimerin 2 [Source:RGD Symbol;Acc:620140]	protein_coding	3.676	5.32951	4.76047	5.00036	10.5456	9.76951	9.12076	10.7492	0.466997	-1.09851	1.14616e-11	3.52535e-10	down	yes
ENSRNOG00000014427	Chrnb4	ENSRNOT00000019458	GO:0001508(action potential);GO:0004888(transmembrane signaling receptor activity);GO:0005216(ion channel activity);GO:0005230(extracellular ligand-gated ion channel activity);GO:0005515(protein binding);GO:0005886(plasma membrane);GO:0005887(integral component of plasma membrane);GO:0005892(acetylcholine-gated channel complex);GO:0006811(ion transport);GO:0006939(smooth muscle contraction);GO:00…	04080(Neuroactive ligand-receptor interaction);04725(Cholinergic synapse)	K04815	NA	cholinergic receptor nicotinic beta 4 subunit [Source:RGD Symbol;Acc:2351]	protein_coding	1.00658	1.54749	1.0557	0.894154	0.443166	0.347594	0.639119	0.203226	2.75788	1.46356	0.000153209	0.00103598	up	yes
ENSRNOG00000004258	Chst7	ENSRNOT00000005630	GO:0000139(Golgi membrane);GO:0001517(N-acetylglucosamine 6-O-sulfotransferase activity);GO:0005794(Golgi apparatus);GO:0005802(trans-Golgi network);GO:0005975(carbohydrate metabolic process);GO:0006044(N-acetylglucosamine metabolic process);GO:0006790(sulfur compound metabolic process);GO:0008146(sulfotransferase activity);GO:0008459(chondroitin 6-sulfotransferase activity);GO:0016020(membrane);…	00532(Glycosaminoglycan biosynthesis - chondroitin sulfate / dermatan sulfate)	K04743	EC:2.8.2.17	carbohydrate sulfotransferase 7 [Source:RGD Symbol;Acc:1303028]	protein_coding	1.73304	2.50118	2.77257	1.76456	4.55438	4.50673	4.33447	4.62533	0.486733	-1.0388	1.74793e-06	1.95502e-05	down	yes
ENSRNOG00000002659	Ciita	ENSRNOT00000003572;ENSRNOT00000085479	GO:0000122(negative regulation of transcription by RNA polymerase II);GO:0000166(nucleotide binding);GO:0003674(molecular_function);GO:0005515(protein binding);GO:0005524(ATP binding);GO:0006355(regulation of transcription, DNA-templated);GO:0006954(inflammatory response);GO:0007568(aging);GO:0009986(cell surface);GO:0033613(activating transcription factor binding);GO:0034341(response to interfer…	04612(Antigen processing and presentation);05145(Toxoplasmosis);05152(Tuberculosis);05164(Influenza A);05340(Primary immunodeficiency);05340(Primary immunodeficiency)	K08060	NA	class II, major histocompatibility complex, transactivator [Source:RGD Symbol;Acc:619813]	protein_coding	0.183137	0.208821	0.115945	0.189359	0.0452912	0.0329404	0.0702598	0	4.69564	2.23132	9.7363e-05	0.000695469	up	yes
ENSRNOG00000020622	Cilp2	ENSRNOT00000027990	GO:0003674(molecular_function);GO:0005575(cellular_component);GO:0008150(biological_process)	NA	NA	NA	cartilage intermediate layer protein 2 [Source:RGD Symbol;Acc:1311157]	protein_coding	0.520391	0.400316	0.636292	0.474839	1.02448	1.27521	0.979084	1.27499	0.446188	-1.16428	1.67386e-05	0.00014643	down	yes
ENSRNOG00000039183	Cip2a	ENSRNOT00000033837	GO:0005737(cytoplasm);GO:0005829(cytosol);GO:0005886(plasma membrane);GO:0007283(spermatogenesis);GO:0042803(protein homodimerization activity);GO:2000179(positive regulation of neural precursor cell proliferation)	NA	NA	NA	cell proliferation regulating inhibitor of protein phosphatase 2A [Source:RGD Symbol;Acc:1310335]	protein_coding	0.196701	0.346229	0.394711	0.330627	0.030614	0.210793	0.112152	0.097059	2.81451	1.49288	0.00361063	0.0155759	up	yes
ENSRNOG00000029543	Cish	ENSRNOT00000040056	GO:0005886(plasma membrane);GO:0007205(protein kinase C-activating G protein-coupled receptor signaling pathway);GO:0016567(protein ubiquitination);GO:0035556(intracellular signal transduction)	04630(Jak-STAT signaling pathway);04917(Prolactin signaling pathway)	K04701	NA	cytokine inducible SH2-containing protein [Source:RGD Symbol;Acc:69261]	protein_coding	0.908178	0.729948	0.794819	1.75363	0.291668	0.342377	0.463995	0.246211	3.11443	1.63897	1.77952e-05	0.000154791	up	yes
ENSRNOG00000024650	Ckap2	ENSRNOT00000029266	GO:0000281(mitotic cytokinesis);GO:0005813(centrosome);GO:0005829(cytosol);GO:0005881(cytoplasmic microtubule);GO:0007026(negative regulation of microtubule depolymerization);GO:0015630(microtubule cytoskeleton);GO:0045944(positive regulation of transcription by RNA polymerase II)	NA	K16769	NA	cytoskeleton associated protein 2 [Source:RGD Symbol;Acc:1311631]	protein_coding	0.836922	1.74326	0.728776	0.866558	0.200263	0.147598	0.257227	0.25715	4.84264	2.2758	2.32824e-08	3.97402e-07	up	yes
ENSRNOG00000026143	Ckap2l	ENSRNOT00000039794	GO:0005813(centrosome);GO:0005829(cytosol);GO:0072686(mitotic spindle)	NA	K16769	NA	cytoskeleton associated protein 2-like [Source:RGD Symbol;Acc:1590645]	protein_coding	0.575614	0.492793	0.330848	0.621173	0.168978	0.28054	0.167766	0.105644	2.79478	1.48274	0.00042216	0.00251741	up	yes
ENSRNOG00000012752	Cklf	ENSRNOT00000017127	GO:0005125(cytokine activity);GO:0005576(extracellular region);GO:0005615(extracellular space);GO:0006935(chemotaxis);GO:0007165(signal transduction);GO:0008009(chemokine activity);GO:0008283(cell population proliferation);GO:0016020(membrane);GO:0016021(integral component of membrane);GO:0030593(neutrophil chemotaxis);GO:0030595(leukocyte chemotaxis);GO:0032940(secretion by cell);GO:0048246(macr…	NA	NA	NA	chemokine-like factor [Source:RGD Symbol;Acc:620708]	protein_coding	2.51218	1.62838	2.30193	1.96551	0.82005	0.918687	1.38183	0.795328	2.14714	1.10242	0.003457	0.0149972	up	yes
ENSRNOG00000014130	Cks2	ENSRNOT00000019234	GO:0000079(regulation of cyclin-dependent protein serine/threonine kinase activity);GO:0000307(cyclin-dependent protein kinase holoenzyme complex);GO:0003674(molecular_function);GO:0005575(cellular_component);GO:0007049(cell cycle);GO:0007346(regulation of mitotic cell cycle);GO:0008150(biological_process);GO:0016301(kinase activity);GO:0016310(phosphorylation);GO:0016538(cyclin-dependent protein…	05200(Pathways in cancer);05222(Small cell lung cancer)	K02219	NA	CDC28 protein kinase regulatory subunit 2 [Source:RGD Symbol;Acc:1562047]	protein_coding	3.08338	2.37125	1.24898	3.44321	1.02948	1.64738	0.596175	1.06291	2.34016	1.22661	0.00536279	0.0214609	up	yes
ENSRNOG00000036877	Clca4l	ENSRNOT00000055362	GO:0005229(intracellular calcium activated chloride channel activity);GO:0005887(integral component of plasma membrane);GO:0006821(chloride transport);GO:0034220(ion transmembrane transport)	04924(Renin secretion);04972(Pancreatic secretion)	K05030	NA	chloride channel calcium activated 4-like [Source:RGD Symbol;Acc:1591945]	protein_coding	0.377119	0.350448	0.384515	0.539593	0.090016	0.051592	0	0.08813	7.18939	2.84587	1.50084e-07	2.16523e-06	up	yes
ENSRNOG00000018752	Clcf1	ENSRNOT00000025342	GO:0005102(signaling receptor binding);GO:0005125(cytokine activity);GO:0005127(ciliary neurotrophic factor receptor binding);GO:0005576(extracellular region);GO:0007166(cell surface receptor signaling pathway);GO:0008284(positive regulation of cell population proliferation);GO:0030890(positive regulation of B cell proliferation);GO:0042531(positive regulation of tyrosine phosphorylation of STAT …	04060(Cytokine-cytokine receptor interaction)	K05421	NA	cardiotrophin-like cytokine factor 1 [Source:RGD Symbol;Acc:1303171]	protein_coding	12.137	7.44637	4.79177	7.43384	0.49681	2.81485	1.29655	2.85864	4.26002	2.09086	1.39176e-06	1.59492e-05	up	yes
ENSRNOG00000009897	Clcnkb	ENSRNOT00000013550;ENSRNOT00000080462;ENSRNOT00000050729	GO:0005247(voltage-gated chloride channel activity);GO:0006811(ion transport);GO:0006821(chloride transport);GO:0016020(membrane);GO:0016021(integral component of membrane);GO:0055085(transmembrane transport);GO:1902476(chloride transmembrane transport);GO:1902476(chloride transmembrane transport)	04966(Collecting duct acid secretion);04966(Collecting duct acid secretion)	K05018	NA	chloride voltage-gated channel Kb [Source:RGD Symbol;Acc:628639]	protein_coding	1.34177	0.702564	0.54311	0.820852	0.566514	0.270491	0.423864	0.245294	2.2629	1.17817	0.0031016	0.0136401	up	yes
ENSRNOG00000010085	Cldn10	ENSRNOT00000093487;ENSRNOT00000013520	GO:0005198(structural molecule activity);GO:0005886(plasma membrane);GO:0005923(bicellular tight junction);GO:0016020(membrane);GO:0016021(integral component of membrane);GO:0030054(cell junction);GO:0043269(regulation of ion transport);GO:0043269(regulation of ion transport)	04514(Cell adhesion molecules (CAMs));04530(Tight junction);04670(Leukocyte transendothelial migration);05160(Hepatitis C);05160(Hepatitis C)	K06087	NA	claudin 10 [Source:RGD Symbol;Acc:1308027]	protein_coding	0.976756	3.28407	3.9255	2.44105	12.122	10.6277	12.0581	13.2596	0.221093	-2.17727	3.09835e-13	1.16218e-11	down	yes
ENSRNOG00000007922	Cldn19	ENSRNOT00000047151	GO:0005198(structural molecule activity);GO:0005634(nucleus);GO:0005737(cytoplasm);GO:0005886(plasma membrane);GO:0005923(bicellular tight junction);GO:0016020(membrane);GO:0016021(integral component of membrane);GO:0016323(basolateral plasma membrane);GO:0019227(neuronal action potential propagation);GO:0030054(cell junction);GO:0043296(apical junction complex);GO:0043297(apical junction assembl…	04514(Cell adhesion molecules (CAMs));04530(Tight junction);04670(Leukocyte transendothelial migration);05160(Hepatitis C)	K06087	NA	claudin 19 [Source:RGD Symbol;Acc:1305000]	protein_coding	0.026077	0.146567	0.168202	0.122935	1.10492	0.583406	0.335253	0.657509	0.172982	-2.5313	5.22031e-07	6.63497e-06	down	yes
ENSRNOG00000011424	Cldn23	ENSRNOT00000015176	GO:0005198(structural molecule activity);GO:0005886(plasma membrane);GO:0005923(bicellular tight junction);GO:0016020(membrane);GO:0016021(integral component of membrane);GO:0030054(cell junction)	04514(Cell adhesion molecules (CAMs));04530(Tight junction);04670(Leukocyte transendothelial migration);05160(Hepatitis C)	K06087	NA	claudin 23 [Source:RGD Symbol;Acc:1309001]	protein_coding	2.27301	1.29432	0.628433	1.15507	0.534411	0.230553	0.148709	0.220961	4.71592	2.23754	4.20983e-06	4.2933e-05	up	yes
ENSRNOG00000001476	Cldn4	ENSRNOT00000002003	GO:0003674(molecular_function);GO:0005198(structural molecule activity);GO:0005254(chloride channel activity);GO:0005886(plasma membrane);GO:0005887(integral component of plasma membrane);GO:0005923(bicellular tight junction);GO:0007565(female pregnancy);GO:0007623(circadian rhythm);GO:0009925(basal plasma membrane);GO:0016020(membrane);GO:0016021(integral component of membrane);GO:0016324(apical…	04514(Cell adhesion molecules (CAMs));04530(Tight junction);04670(Leukocyte transendothelial migration);05160(Hepatitis C)	K06087	NA	claudin 4 [Source:RGD Symbol;Acc:1307932]	protein_coding	0.939295	1.31683	0.13404	1.75665	0.258563	0.196056	0	0	9.12153	3.18928	0.000684142	0.00380109	up	yes
ENSRNOG00000018715	Clec10a	ENSRNOT00000025308;ENSRNOT00000080323	GO:0016020(membrane);GO:0016021(integral component of membrane);GO:0030246(carbohydrate binding);GO:0030246(carbohydrate binding)	NA	K06721	NA	C-type lectin domain containing 10A [Source:RGD Symbol;Acc:621158]	protein_coding	3.36334	1.99551	1.49346	2.264	0.776221	0.92862	0.651879	0.263801	3.47881	1.79859	1.0821e-05	9.93526e-05	up	yes
ENSRNOG00000054860	Clec12a	ENSRNOT00000087113	GO:0016020(membrane);GO:0016021(integral component of membrane)	NA	K17516	NA	C-type lectin domain family 12, member A [Source:RGD Symbol;Acc:1592991]	protein_coding	4.42288	7.18905	3.25146	3.87666	0.435774	0	0.302767	0.203484	19.8934	4.31421	7.32423e-15	3.43413e-13	up	yes
ENSRNOG00000060460	Clec1a	ENSRNOT00000091602	GO:0016020(membrane);GO:0016021(integral component of membrane);GO:0030246(carbohydrate binding)	NA	K10069	NA	C-type lectin domain family 1, member A [Source:RGD Symbol;Acc:1566110]	protein_coding	0.336542	0.601532	0.369523	0.421068	1.11041	0.981519	0.77158	1.00435	0.446931	-1.16188	0.000158459	0.00106837	down	yes
ENSRNOG00000059538	Clec2g	ENSRNOT00000083188;ENSRNOT00000090939	GO:0005886(plasma membrane);GO:0016020(membrane);GO:0016021(integral component of membrane);GO:0030246(carbohydrate binding);GO:0030246(carbohydrate binding)	NA	NA	NA	C-type lectin domain family 2, member G [Source:RGD Symbol;Acc:1563148]	protein_coding	16.3758	16.466	9.35152	16.6046	5.85145	6.58853	6.18341	6.26553	2.36241	1.24026	2.12757e-10	5.31168e-09	up	yes
ENSRNOG00000042139	Clec4a1	ENSRNOT00000029072	GO:0016020(membrane);GO:0016021(integral component of membrane);GO:0030246(carbohydrate binding)	NA	K10057	NA	C-type lectin domain family 4, member A1 [Source:RGD Symbol;Acc:1359109]	protein_coding	4.05886	6.10594	1.96484	4.98321	0.564071	0.642861	0.651713	0.316227	7.86844	2.97608	3.77989e-15	1.8513e-13	up	yes
ENSRNOG00000030012	Clec4a2	ENSRNOT00000051525	GO:0030246(carbohydrate binding)	NA	K10057	NA	C-type lectin domain family 4, member A2 [Source:RGD Symbol;Acc:1359163]	protein_coding	2.38826	1.2851	1.68199	2.26098	0	0	0	0	19040.8	14.2168	1.3175e-36	4.60498e-34	up	yes
ENSRNOG00000010018	Clec4a3	ENSRNOT00000013308	GO:0016020(membrane);GO:0016021(integral component of membrane);GO:0030246(carbohydrate binding)	NA	K10057	NA	C-type lectin domain family 4, member A3 [Source:RGD Symbol;Acc:1359528]	protein_coding	7.70389	11.6908	7.19684	8.10154	1.69707	1.25674	1.34187	1.11656	6.41011	2.68035	1.00157e-19	7.74031e-18	up	yes
ENSRNOG00000010181	Clec4d	ENSRNOT00000013536	GO:0002250(adaptive immune response);GO:0002292(T cell differentiation involved in immune response);GO:0005886(plasma membrane);GO:0016020(membrane);GO:0016021(integral component of membrane);GO:0030246(carbohydrate binding);GO:0030887(positive regulation of myeloid dendritic cell activation);GO:0034987(immunoglobulin receptor binding);GO:0038094(Fc-gamma receptor signaling pathway);GO:0042742(de…	04625(C-type lectin receptor signaling pathway)	K10058	NA	C-type lectin domain family 4, member D [Source:RGD Symbol;Acc:1303339]	protein_coding	1.59469	0.541134	0.221739	1.78204	0	0	0	0	10349	13.3372	5.10932e-23	5.65296e-21	up	yes
ENSRNOG00000061394	Clec4e	ENSRNOT00000078725	GO:0002221(pattern recognition receptor signaling pathway);GO:0002292(T cell differentiation involved in immune response);GO:0005509(calcium ion binding);GO:0006955(immune response);GO:0016020(membrane);GO:0016021(integral component of membrane);GO:0030246(carbohydrate binding);GO:0038023(signaling receptor activity);GO:0038094(Fc-gamma receptor signaling pathway);GO:0038187(pattern recognition r…	04625(C-type lectin receptor signaling pathway);05152(Tuberculosis)	K10059	NA	C-type lectin domain family 4, member E [Source:RGD Symbol;Acc:1359298]	protein_coding	2.24508	1.62392	1.28893	1.79222	0	0.117355	0	0	59.2233	5.88809	8.08584e-20	6.31229e-18	up	yes
ENSRNOG00000026306	Clec5a	ENSRNOT00000081884;ENSRNOT00000033265	GO:0001618(virus receptor activity);GO:0002076(osteoblast development);GO:0005829(cytosol);GO:0005886(plasma membrane);GO:0009986(cell surface);GO:0016020(membrane);GO:0016021(integral component of membrane);GO:0030099(myeloid cell differentiation);GO:0030246(carbohydrate binding);GO:0033033(negative regulation of myeloid cell apoptotic process);GO:0043066(negative regulation of apoptotic process…	NA	K10073	NA	C-type lectin domain containing 5A [Source:RGD Symbol;Acc:1584755]	protein_coding	1.38331	0.93475	0.386274	1.27988	0.119669	0.0715211	0.0315857	0.0526699	14.4646	3.85446	6.30273e-15	2.99166e-13	up	yes
ENSRNOG00000054251	Clec7a	ENSRNOT00000091552;ENSRNOT00000077793	GO:0001872((1->3)-beta-D-glucan binding);GO:0002221(pattern recognition receptor signaling pathway);GO:0005654(nucleoplasm);GO:0005737(cytoplasm);GO:0006910(phagocytosis, recognition);GO:0008037(cell recognition);GO:0008284(positive regulation of cell population proliferation);GO:0008329(signaling pattern recognition receptor activity);GO:0009986(cell surface);GO:0010628(positive regulation of ge…	04145(Phagosome);04625(C-type lectin receptor signaling pathway);05152(Tuberculosis);05152(Tuberculosis)	K10074	NA	C-type lectin domain containing 7A [Source:RGD Symbol;Acc:1565140]	protein_coding	3.55769	2.20038	1.22272	3.29967	0.0277526	0	0	0	370.433	8.53307	4.9151e-41	2.27422e-38	up	yes
ENSRNOG00000029682	Clic1	ENSRNOT00000068435	GO:0005244(voltage-gated ion channel activity);GO:0005247(voltage-gated chloride channel activity);GO:0005254(chloride channel activity);GO:0005515(protein binding);GO:0005634(nucleus);GO:0005635(nuclear envelope);GO:0005737(cytoplasm);GO:0005739(mitochondrion);GO:0005886(plasma membrane);GO:0006811(ion transport);GO:0006821(chloride transport);GO:0016020(membrane);GO:0016021(integral component o…	NA	K05021	NA	chloride intracellular channel 1 [Source:RGD Symbol;Acc:1303043]	protein_coding	82.3733	81.8228	60.535	69.0096	7.25261	8.25405	6.62837	6.29098	10.3335	3.36926	1.62589e-94	8.33486e-91	up	yes
ENSRNOG00000018109	Clic4	ENSRNOT00000024464	GO:0001525(angiogenesis);GO:0001886(endothelial cell morphogenesis);GO:0005244(voltage-gated ion channel activity);GO:0005254(chloride channel activity);GO:0005737(cytoplasm);GO:0005739(mitochondrion);GO:0006811(ion transport);GO:0006821(chloride transport);GO:0007035(vacuolar acidification);GO:0009566(fertilization);GO:0016020(membrane);GO:0030216(keratinocyte differentiation);GO:0034220(ion tra…	NA	K05024	NA	chloride intracellular channel 4 [Source:RGD Symbol;Acc:61857]	protein_coding	34.022	21.756	25.3886	41.8613	16.5242	15.5457	14.0457	13.1198	2.07693	1.05445	5.33748e-08	8.53276e-07	up	yes
ENSRNOG00000026870	Clic6	ENSRNOT00000084412;ENSRNOT00000034383	GO:0005244(voltage-gated ion channel activity);GO:0005254(chloride channel activity);GO:0005737(cytoplasm);GO:0006811(ion transport);GO:0006821(chloride transport);GO:0016020(membrane);GO:0034220(ion transmembrane transport);GO:0034707(chloride channel complex);GO:0034765(regulation of ion transmembrane transport);GO:1902476(chloride transmembrane transport);GO:1902476(chloride transmembrane tran…	NA	K05026	NA	chloride intracellular channel 6 [Source:RGD Symbol;Acc:727938]	protein_coding	0.332411	0.07278	0.289802	0.480262	15.1858	0.361097	0.518284	0.537814	0.0707859	-3.82039	8.43136e-05	0.00061453	down	yes
ENSRNOG00000011044	Clmn	ENSRNOT00000065529	GO:0003779(actin binding);GO:0005515(protein binding);GO:0005640(nuclear outer membrane);GO:0005737(cytoplasm);GO:0007097(nuclear migration);GO:0008285(negative regulation of cell population proliferation);GO:0016020(membrane);GO:0016021(integral component of membrane);GO:0031175(neuron projection development);GO:0034993(meiotic nuclear membrane microtubule tethering complex);GO:0051015(actin fil…	NA	NA	NA	calmin [Source:RGD Symbol;Acc:1306741]	protein_coding	2.97073	2.63714	4.22085	5.05059	5.9292	9.68976	9.65532	7.67966	0.451518	-1.14714	1.95537e-08	3.3941e-07	down	yes
ENSRNOG00000053239	Clmp	ENSRNOT00000080288	GO:0003674(molecular_function);GO:0005881(cytoplasmic microtubule);GO:0005886(plasma membrane);GO:0005923(bicellular tight junction);GO:0008150(biological_process);GO:0016020(membrane);GO:0016021(integral component of membrane);GO:0030054(cell junction);GO:0048565(digestive tract development)	NA	K06789	NA	CXADR-like membrane protein [Source:RGD Symbol;Acc:708569]	protein_coding	7.14559	6.12045	6.20052	6.15251	12.2956	19.844	18.755	21.2166	0.355272	-1.49301	1.38833e-18	9.88475e-17	down	yes
ENSRNOG00000011332	Clspn	ENSRNOT00000015227	GO:0007095(mitotic G2 DNA damage checkpoint);GO:0010997(anaphase-promoting complex binding);GO:0032147(activation of protein kinase activity);GO:0033314(mitotic DNA replication checkpoint)	NA	NA	NA	claspin [Source:RGD Symbol;Acc:1309083]	protein_coding	0.787015	1.30611	0.413871	0.95947	0.573469	0.377245	0.228839	0.16467	2.57879	1.36669	0.00117596	0.006036	up	yes
ENSRNOG00000000704	Cmklr1	ENSRNOT00000000893	GO:0004930(G protein-coupled receptor activity);GO:0005886(plasma membrane);GO:0006935(chemotaxis);GO:0007165(signal transduction);GO:0007186(G protein-coupled receptor signaling pathway);GO:0010759(positive regulation of macrophage chemotaxis);GO:0016020(membrane);GO:0016021(integral component of membrane);GO:0032088(negative regulation of NF-kappaB transcription factor activity);GO:0032695(nega…	NA	K04245	NA	chemerin chemokine-like receptor 1 [Source:RGD Symbol;Acc:69359]	protein_coding	1.66428	1.65557	1.2111	1.94374	0.482379	0.420265	0.372795	0.225398	4.31406	2.10905	2.47151e-10	6.09124e-09	up	yes
ENSRNOG00000010691	Cmtm3	ENSRNOT00000014234	GO:0001835(blastocyst hatching);GO:0005737(cytoplasm);GO:0016020(membrane);GO:0016021(integral component of membrane);GO:0031965(nuclear membrane);GO:0050861(positive regulation of B cell receptor signaling pathway)	NA	NA	NA	CKLF-like MARVEL transmembrane domain containing 3 [Source:RGD Symbol;Acc:1308763]	protein_coding	3.39859	3.59389	2.54365	2.49833	1.30892	1.36364	1.38437	0.743562	2.50692	1.32592	1.08963e-05	9.99848e-05	up	yes
ENSRNOG00000016828	Cmtm5	ENSRNOT00000022664	GO:0016020(membrane);GO:0016021(integral component of membrane);GO:0045662(negative regulation of myoblast differentiation)	NA	NA	NA	CKLF-like MARVEL transmembrane domain containing 5 [Source:RGD Symbol;Acc:1307045]	protein_coding	13.203	23.5776	22.3629	19.414	39.4283	39.4421	41.4153	41.1751	0.486543	-1.03936	2.72844e-10	6.62887e-09	down	yes
ENSRNOG00000010951	Cmtm6	ENSRNOT00000014585	GO:0005886(plasma membrane);GO:0015031(protein transport);GO:0016020(membrane);GO:0016021(integral component of membrane);GO:0031647(regulation of protein stability);GO:0031901(early endosome membrane);GO:0032456(endocytic recycling);GO:0055038(recycling endosome membrane)	NA	NA	NA	CKLF-like MARVEL transmembrane domain containing 6 [Source:RGD Symbol;Acc:1307765]	protein_coding	8.54383	7.83929	6.27957	8.23016	4.3072	3.38863	2.69684	3.29984	2.25619	1.17389	2.84135e-10	6.85983e-09	up	yes
ENSRNOG00000010986	Cmtm7	ENSRNOT00000014861	GO:0002337(B-1a B cell differentiation);GO:0016020(membrane);GO:0016021(integral component of membrane)	NA	NA	NA	CKLF-like MARVEL transmembrane domain containing 7 [Source:RGD Symbol;Acc:1591926]	protein_coding	3.25163	3.38264	2.97378	3.05084	0.928997	1.23637	1.39393	1.60615	2.45069	1.29319	1.49106e-08	2.64487e-07	up	yes
ENSRNOG00000022838	Cnksr1	ENSRNOT00000031225	GO:0003674(molecular_function);GO:0005515(protein binding);GO:0005575(cellular_component);GO:0005938(cell cortex);GO:0007265(Ras protein signal transduction);GO:0007266(Rho protein signal transduction);GO:0008150(biological_process);GO:0030674(protein binding, bridging)	NA	NA	NA	connector enhancer of kinase suppressor of Ras 1 [Source:RGD Symbol;Acc:1311879]	protein_coding	0.039145	0.494561	0.30514	0.19887	0.125182	0.020471	0.017889	0	6.34526	2.66568	0.00124783	0.00634811	up	yes
ENSRNOG00000027736	Cnn1	ENSRNOT00000029577	GO:0003779(actin binding);GO:0005515(protein binding);GO:0005516(calmodulin binding);GO:0005856(cytoskeleton);GO:0031032(actomyosin structure organization);GO:1904706(negative regulation of vascular smooth muscle cell proliferation)	NA	NA	NA	calponin 1 [Source:RGD Symbol;Acc:621883]	protein_coding	1.18064	1.25387	0.812985	2.10772	0	0.310658	0.369781	0.283725	5.55426	2.47359	8.65852e-05	0.000627396	up	yes
ENSRNOG00000043044	Cnn2	ENSRNOT00000065093	GO:0003779(actin binding);GO:0005515(protein binding);GO:0005516(calmodulin binding);GO:0005856(cytoskeleton);GO:0007010(cytoskeleton organization);GO:0031032(actomyosin structure organization)	NA	NA	NA	calponin 2 [Source:RGD Symbol;Acc:1589807]	protein_coding	37.1339	28.3723	15.6341	30.6246	3.28516	6.1501	3.51416	4.28106	6.48646	2.69743	6.33429e-21	5.69678e-19	up	yes
ENSRNOG00000011559	Cnn3	ENSRNOT00000015579	GO:0003779(actin binding);GO:0005515(protein binding);GO:0005516(calmodulin binding);GO:0005829(cytosol);GO:0005874(microtubule);GO:0005884(actin filament);GO:0008017(microtubule binding);GO:0014069(postsynaptic density);GO:0015629(actin cytoskeleton);GO:0030425(dendrite);GO:0030674(protein binding, bridging);GO:0030855(epithelial cell differentiation);GO:0031032(actomyosin structure organization…	NA	NA	NA	calponin 3 [Source:RGD Symbol;Acc:71044]	protein_coding	184.597	180.039	171.744	152.285	73.1501	68.368	60.6716	57.663	2.65021	1.40611	1.95326e-26	3.19566e-24	up	yes
ENSRNOG00000009260	Cnr2	ENSRNOT00000074998	GO:0001975(response to amphetamine);GO:0004930(G protein-coupled receptor activity);GO:0004949(cannabinoid receptor activity);GO:0005886(plasma membrane);GO:0006954(inflammatory response);GO:0007165(signal transduction);GO:0007186(G protein-coupled receptor signaling pathway);GO:0016020(membrane);GO:0016021(integral component of membrane);GO:0019233(sensory perception of pain);GO:0030425(dendrite…	04080(Neuroactive ligand-receptor interaction)	K04278	NA	cannabinoid receptor 2 [Source:RGD Symbol;Acc:619713]	protein_coding	0.617668	0.728875	0.499917	0.671544	0.207831	0.288997	0.203133	0.227511	2.71491	1.44091	3.59921e-05	0.000289348	up	yes
ENSRNOG00000032206	Cntnap5b	ENSRNOT00000047108	GO:0005509(calcium ion binding);GO:0016020(membrane);GO:0016021(integral component of membrane)	NA	NA	NA	contactin associated protein-like 5B [Source:RGD Symbol;Acc:1565194]	protein_coding	0.343336	0.147804	0.418604	0.407076	0.569228	0.974981	1.06728	0.756336	0.391	-1.35476	0.000195325	0.00128044	down	yes
ENSRNOG00000000463	Col11a2	ENSRNOT00000045533;ENSRNOT00000084117	GO:0001649(osteoblast differentiation);GO:0001894(tissue homeostasis);GO:0002062(chondrocyte differentiation);GO:0003674(molecular_function);GO:0005201(extracellular matrix structural constituent);GO:0005575(cellular_component);GO:0005581(collagen trimer);GO:0005615(extracellular space);GO:0007605(sensory perception of sound);GO:0030198(extracellular matrix organization);GO:0030199(collagen fibri…	04974(Protein digestion and absorption);04974(Protein digestion and absorption)	K19721	NA	collagen type XI alpha 2 chain [Source:RGD Symbol;Acc:2373]	protein_coding	5.72734	10.5118	8.71368	9.05569	35.402	40.6839	42.9216	42.8656	0.210094	-2.25089	8.20144e-42	3.94156e-39	down	yes
ENSRNOG00000058470	Col12a1	ENSRNOT00000077071	GO:0005515(protein binding);GO:0035987(endodermal cell differentiation)	04974(Protein digestion and absorption)	K08132	NA	collagen type XII alpha 1 chain [Source:RGD Symbol;Acc:2374]	protein_coding	2.45193	1.90639	1.58219	3.93378	1.18268	0.957525	1.51922	0.963	2.13617	1.09502	1.68931e-05	0.000147613	up	yes
ENSRNOG00000000552	Col13a1	ENSRNOT00000085877;ENSRNOT00000046537	GO:0001763(morphogenesis of a branching structure);GO:0001958(endochondral ossification);GO:0005201(extracellular matrix structural constituent);GO:0005581(collagen trimer);GO:0005615(extracellular space);GO:0005911(cell-cell junction);GO:0007160(cell-matrix adhesion);GO:0008201(heparin binding);GO:0030198(extracellular matrix organization);GO:0031012(extracellular matrix);GO:0098609(cell-cell ad…	04974(Protein digestion and absorption);04974(Protein digestion and absorption)	K16617	NA	collagen type XIII alpha 1 chain [Source:RGD Symbol;Acc:1595704]	protein_coding	0.918623	1.01135	0.588543	0.88499	0.446135	0.480901	0.371292	0.168244	2.32072	1.21457	0.00139229	0.00697236	up	yes
ENSRNOG00000012110	Col17a1	ENSRNOT00000084851	GO:0003674(molecular_function);GO:0005201(extracellular matrix structural constituent);GO:0005575(cellular_component);GO:0005581(collagen trimer);GO:0005615(extracellular space);GO:0008150(biological_process);GO:0016020(membrane);GO:0016021(integral component of membrane);GO:0030056(hemidesmosome);GO:0030198(extracellular matrix organization);GO:0031012(extracellular matrix);GO:0031581(hemidesmos…	04974(Protein digestion and absorption)	K07603	NA	collagen type XVII alpha 1 chain [Source:RGD Symbol;Acc:1311130]	protein_coding	0.180206	0.0731187	0.062422	0.157712	0.0391782	0.0311581	0.0242319	0.0184453	4.1894	2.06674	9.32118e-05	0.000669549	up	yes
ENSRNOG00000046785	Col23a1	ENSRNOT00000004510	NA	NA	NA	NA	collagen type XXIII alpha 1 chain [Source:RGD Symbol;Acc:727898]	protein_coding	0.715582	2.00479	2.1675	2.39766	4.32411	3.43598	5.87161	3.12351	0.434822	-1.2015	0.000468833	0.00275408	down	yes
ENSRNOG00000014143	Col24a1	ENSRNOT00000019210	GO:0001501(skeletal system development);GO:0005201(extracellular matrix structural constituent);GO:0005581(collagen trimer);GO:0005615(extracellular space);GO:0030198(extracellular matrix organization);GO:0030199(collagen fibril organization);GO:0030903(notochord development);GO:0031012(extracellular matrix)	04974(Protein digestion and absorption)	K19721	NA	collagen type XXIV alpha 1 chain [Source:RGD Symbol;Acc:1565539]	protein_coding	0.140311	0.431835	0.309596	0.436781	0.48736	1.20611	1.08968	1.0788	0.341413	-1.55041	5.44819e-05	0.000414015	down	yes
ENSRNOG00000010663	Col6a5	ENSRNOT00000082992	NA	04151(PI3K-Akt signaling pathway);04510(Focal adhesion);04512(ECM-receptor interaction);04974(Protein digestion and absorption);05165(Human papillomavirus infection)	K06238	NA	collagen type VI alpha 5 chain [Source:RGD Symbol;Acc:1565804]	protein_coding	0.193762	0.2124	0.168606	0.201123	0.239521	0.971746	0.398206	0.527927	0.363007	-1.46193	0.000120757	0.000839344	down	yes
ENSRNOG00000010841	Col8a2	ENSRNOT00000014388	GO:0005201(extracellular matrix structural constituent);GO:0005515(protein binding);GO:0005576(extracellular region);GO:0005581(collagen trimer);GO:0005615(extracellular space);GO:0030198(extracellular matrix organization);GO:0031012(extracellular matrix);GO:0048593(camera-type eye morphogenesis);GO:0050673(epithelial cell proliferation)	NA	NA	NA	collagen type VIII alpha 2 chain [Source:RGD Symbol;Acc:1305182]	protein_coding	0.110757	0.079584	0.372898	0.438588	2.03827	0.535305	0.451979	0.24244	0.306557	-1.70577	0.005792	0.0228574	down	yes
ENSRNOG00000011502	Col9a2	ENSRNOT00000048506	GO:0003674(molecular_function);GO:0005201(extracellular matrix structural constituent);GO:0005575(cellular_component);GO:0005581(collagen trimer);GO:0005594(collagen type IX trimer);GO:0005615(extracellular space);GO:0008150(biological_process);GO:0030198(extracellular matrix organization);GO:0031012(extracellular matrix)	04151(PI3K-Akt signaling pathway);04510(Focal adhesion);04512(ECM-receptor interaction);04974(Protein digestion and absorption);05165(Human papillomavirus infection)	K08131	NA	collagen type IX alpha 2 chain [Source:RGD Symbol;Acc:1307029]	protein_coding	2.26004	4.06836	1.55008	3.09547	5.91891	6.98977	5.59756	7.53576	0.421394	-1.24676	3.53339e-07	4.66839e-06	down	yes
ENSRNOG00000009531	Col9a3	ENSRNOT00000013105	GO:0003674(molecular_function);GO:0005201(extracellular matrix structural constituent);GO:0005575(cellular_component);GO:0005594(collagen type IX trimer);GO:0005615(extracellular space);GO:0008150(biological_process);GO:0008584(male gonad development);GO:0008585(female gonad development);GO:0030198(extracellular matrix organization);GO:0031012(extracellular matrix)	04151(PI3K-Akt signaling pathway);04510(Focal adhesion);04512(ECM-receptor interaction);04974(Protein digestion and absorption);05165(Human papillomavirus infection)	K08131	NA	collagen type IX alpha 3 chain [Source:RGD Symbol;Acc:1310255]	protein_coding	3.21212	4.96255	3.99737	5.30724	12.7607	9.39513	9.0486	10.8509	0.415625	-1.26665	2.32048e-11	6.68291e-10	down	yes
ENSRNOG00000020848	Coq8b	ENSRNOT00000028290	GO:0000166(nucleotide binding);GO:0005524(ATP binding);GO:0005737(cytoplasm);GO:0005739(mitochondrion);GO:0005829(cytosol);GO:0005886(plasma membrane);GO:0006468(protein phosphorylation);GO:0006744(ubiquinone biosynthetic process);GO:0016020(membrane);GO:0016021(integral component of membrane);GO:0016301(kinase activity);GO:0016310(phosphorylation);GO:0016740(transferase activity);GO:0021692(cere…	NA	K08869	NA	coenzyme Q8B [Source:RGD Symbol;Acc:1311356]	protein_coding	45.1007	38.7413	30.3845	47.9663	17.4123	16.4443	15.9014	16.7493	2.43872	1.28612	2.90705e-17	1.87061e-15	up	yes
ENSRNOG00000004146	Coro7	ENSRNOT00000006067;ENSRNOT00000086305	GO:0005515(protein binding);GO:0005794(Golgi apparatus);GO:0007015(actin filament organization);GO:0007030(Golgi organization);GO:0016021(integral component of membrane);GO:0016477(cell migration);GO:0030010(establishment of cell polarity);GO:0030010(establishment of cell polarity)	NA	NA	NA	coronin 7 [Source:RGD Symbol;Acc:621591]	protein_coding	15.6258	15.2214	14.7793	11.5515	23.8341	30.3347	27.6077	35.3921	0.487998	-1.03505	2.55593e-11	7.22567e-10	down	yes
ENSRNOG00000007827	Cox4i2	ENSRNOT00000010418	GO:0003674(molecular_function);GO:0004129(cytochrome-c oxidase activity);GO:0005575(cellular_component);GO:0005739(mitochondrion);GO:0005743(mitochondrial inner membrane);GO:0005751(mitochondrial respiratory chain complex IV);GO:0006123(mitochondrial electron transport, cytochrome c to oxygen);GO:0016020(membrane);GO:0031966(mitochondrial membrane);GO:0071456(cellular response to hypoxia);GO:1902…	00190(Oxidative phosphorylation);04260(Cardiac muscle contraction);04714(Thermogenesis);04932(Non-alcoholic fatty liver disease (NAFLD));05010(Alzheimer disease);05012(Parkinson disease);05016(Huntington disease)	K02263	NA	cytochrome c oxidase subunit 4i2 [Source:RGD Symbol;Acc:69422]	protein_coding	3.06537	2.47945	2.33496	1.98152	1.32685	1.0979	1.479	0.993507	2.01364	1.00981	0.00179828	0.00863434	up	yes
ENSRNOG00000019851	Cox6a2	ENSRNOT00000026908	GO:0004129(cytochrome-c oxidase activity);GO:0005739(mitochondrion);GO:0005743(mitochondrial inner membrane);GO:0005751(mitochondrial respiratory chain complex IV);GO:0016020(membrane);GO:0022900(electron transport chain);GO:1902600(proton transmembrane transport)	00190(Oxidative phosphorylation);04260(Cardiac muscle contraction);04714(Thermogenesis);04932(Non-alcoholic fatty liver disease (NAFLD));05010(Alzheimer disease);05012(Parkinson disease);05016(Huntington disease)	K02266	NA	cytochrome c oxidase subunit 6A2 [Source:RGD Symbol;Acc:2385]	protein_coding	1.53243	1.66125	1.96695	2.8266	0.326576	0.473927	0.407074	0	6.61426	2.72558	7.07669e-07	8.7066e-06	up	yes
ENSRNOG00000011913	Cp	ENSRNOT00000016083;ENSRNOT00000082627	GO:0004322(ferroxidase activity);GO:0005507(copper ion binding);GO:0005615(extracellular space);GO:0005623(cell);GO:0006825(copper ion transport);GO:0006826(iron ion transport);GO:0006879(cellular iron ion homeostasis);GO:0016491(oxidoreductase activity);GO:0046872(metal ion binding);GO:0051087(chaperone binding);GO:0055114(oxidation-reduction process);GO:0055114(oxidation-reduction process)	00860(Porphyrin and chlorophyll metabolism);04216(Ferroptosis);04216(Ferroptosis)	K13624	EC:1.16.3.1	ceruloplasmin [Source:RGD Symbol;Acc:2387]	protein_coding	8.76282	9.56264	4.8566	8.42324	2.20237	2.33582	1.52308	1.49974	4.18004	2.06352	5.95591e-19	4.34104e-17	up	yes
ENSRNOG00000060278	Cpg1	ENSRNOT00000078938	GO:0048168(regulation of neuronal synaptic plasticity)	NA	NA	NA	candidate plasticity gene 1 [Source:RGD Symbol;Acc:631343]	protein_coding	0.267263	0.144769	0.078295	0.204305	0.016038	0.047484	0.079033	0.045549	3.69281	1.88472	0.000517548	0.00299562	up	yes
ENSRNOG00000019317	Cplx3	ENSRNOT00000026165	GO:0000149(SNARE binding);GO:0005326(neurotransmitter transmembrane transporter activity);GO:0005829(cytosol);GO:0005886(plasma membrane);GO:0006836(neurotransmitter transport);GO:0016020(membrane);GO:0016079(synaptic vesicle exocytosis);GO:0019905(syntaxin binding);GO:0030073(insulin secretion);GO:0031201(SNARE complex);GO:0031630(regulation of synaptic vesicle fusion to presynaptic active zone …	04721(Synaptic vesicle cycle)	K15295	NA	complexin 3 [Source:RGD Symbol;Acc:1560104]	protein_coding	0.966223	2.01499	1.45061	0.741008	0.82632	0.424239	0.939267	0.369484	2.02118	1.0152	0.0097375	0.0350874	up	yes
ENSRNOG00000034134	Cpm	ENSRNOT00000044413	GO:0004180(carboxypeptidase activity);GO:0004181(metallocarboxypeptidase activity);GO:0005615(extracellular space);GO:0006508(proteolysis);GO:0006518(peptide metabolic process);GO:0008270(zinc ion binding);GO:0016485(protein processing)	NA	K01296	EC:3.4.17.12	carboxypeptidase M [Source:RGD Symbol;Acc:1310532]	protein_coding	1.5492	2.23239	1.8796	2.37372	5.15599	7.02107	6.82351	8.87027	0.288291	-1.7944	3.28343e-21	3.09791e-19	down	yes
ENSRNOG00000026577	Cpne4	ENSRNOT00000016749	GO:0005544(calcium-dependent phospholipid binding);GO:0005886(plasma membrane);GO:0071277(cellular response to calcium ion)	NA	NA	NA	copine 4 [Source:RGD Symbol;Acc:1308844]	protein_coding	23.8829	22.8729	25.0556	22.2915	39.5282	47.942	48.8259	55.7325	0.490046	-1.02901	3.88989e-15	1.89913e-13	down	yes
ENSRNOG00000022101	Crabp2	ENSRNOT00000025183	GO:0001972(retinoic acid binding);GO:0002138(retinoic acid biosynthetic process);GO:0005634(nucleus);GO:0005654(nucleoplasm);GO:0005737(cytoplasm);GO:0005783(endoplasmic reticulum);GO:0005829(cytosol);GO:0006869(lipid transport);GO:0008289(lipid binding);GO:0016918(retinal binding);GO:0019841(retinol binding);GO:0035115(embryonic forelimb morphogenesis);GO:0042573(retinoic acid metabolic process)…	NA	NA	NA	cellular retinoic acid binding protein 2 [Source:RGD Symbol;Acc:62070]	protein_coding	6.0606	4.1395	1.49199	13.4171	3.65498	1.5744	2.35897	1.67252	2.71132	1.43899	0.00460421	0.0188837	up	yes
ENSRNOG00000010903	Crb1	ENSRNOT00000032122	GO:0001917(photoreceptor inner segment);GO:0003674(molecular_function);GO:0005509(calcium ion binding);GO:0005886(plasma membrane);GO:0005902(microvillus);GO:0005913(cell-cell adherens junction);GO:0007009(plasma membrane organization);GO:0007157(heterophilic cell-cell adhesion via plasma membrane cell adhesion molecules);GO:0008150(biological_process);GO:0016020(membrane);GO:0016021(integral com…	04390(Hippo signaling pathway)	K16681	NA	crumbs cell polarity complex component 1 [Source:RGD Symbol;Acc:1309947]	protein_coding	0.01425	0.065204	0	0.053857	0.208879	0.195677	0.265899	0.206148	0.152077	-2.71713	1.37664e-06	1.57877e-05	down	yes
ENSRNOG00000027990	Crip1	ENSRNOT00000006835	GO:0003680(AT DNA binding);GO:0005737(cytoplasm);GO:0008270(zinc ion binding);GO:0008301(DNA binding, bending);GO:0008630(intrinsic apoptotic signaling pathway in response to DNA damage);GO:0010043(response to zinc ion);GO:0010468(regulation of gene expression);GO:0042277(peptide binding);GO:0046872(metal ion binding);GO:0071236(cellular response to antibiotic);GO:0071493(cellular response to UV-…	NA	NA	NA	cysteine rich protein 1 [Source:RGD Symbol;Acc:1597237]	protein_coding	21.691	18.5963	13.7018	19.0888	8.22533	8.16993	7.49858	4.60921	2.56386	1.35832	2.17671e-07	3.04047e-06	up	yes
ENSRNOG00000047653	Crybb1	ENSRNOT00000073072	GO:0002088(lens development in camera-type eye);GO:0005212(structural constituent of eye lens);GO:0007601(visual perception)	NA	NA	NA	crystallin, beta B1 [Source:RGD Symbol;Acc:2416]	protein_coding	0.253367	0.47353	0.755659	0.284116	1.25838	1.12091	1.13501	1.20347	0.374473	-1.41707	0.000544792	0.00313444	down	yes
ENSRNOG00000018659	Csf1	ENSRNOT00000025222;ENSRNOT00000081835	GO:0001503(ossification);GO:0002376(immune system process);GO:0002931(response to ischemia);GO:0005125(cytokine activity);GO:0005576(extracellular region);GO:0005615(extracellular space);GO:0005886(plasma membrane);GO:0006954(inflammatory response);GO:0007165(signal transduction);GO:0007169(transmembrane receptor protein tyrosine kinase signaling pathway);GO:0008083(growth factor activity);GO:000…	04010(MAPK signaling pathway);04014(Ras signaling pathway);04015(Rap1 signaling pathway);04060(Cytokine-cytokine receptor interaction);04151(PI3K-Akt signaling pathway);04380(Osteoclast differentiation);04640(Hematopoietic cell lineage);04668(TNF signaling pathway);05323(Rheumatoid arthritis);05323(Rheumatoid arthritis)	K05453	NA	colony stimulating factor 1 [Source:RGD Symbol;Acc:621063]	protein_coding	11.5733	11.0998	8.91222	11.1177	5.66237	4.64991	4.14631	4.41869	2.26214	1.17769	2.56265e-14	1.12282e-12	up	yes
ENSRNOG00000049782	Csf2ra	ENSRNOT00000077243	GO:0003674(molecular_function);GO:0004896(cytokine receptor activity);GO:0005515(protein binding);GO:0005575(cellular_component);GO:0009897(external side of plasma membrane);GO:0016020(membrane);GO:0019221(cytokine-mediated signaling pathway);GO:0019955(cytokine binding);GO:0043235(receptor complex);GO:0045471(response to ethanol)	04060(Cytokine-cytokine receptor interaction);04630(Jak-STAT signaling pathway);04640(Hematopoietic cell lineage);05200(Pathways in cancer)	K05066	NA	colony stimulating factor 2 receptor alpha subunit [Source:RGD Symbol;Acc:1594330]	protein_coding	10.7605	11.6002	6.15252	10.2636	3.87885	3.24862	4.95297	3.88116	2.42938	1.28059	1.01122e-07	1.51722e-06	up	yes
ENSRNOG00000000187	Csf2rb	ENSRNOT00000000203	GO:0003674(molecular_function);GO:0004896(cytokine receptor activity);GO:0005515(protein binding);GO:0005575(cellular_component);GO:0016020(membrane);GO:0016021(integral component of membrane);GO:0019221(cytokine-mediated signaling pathway);GO:0032496(response to lipopolysaccharide)	04060(Cytokine-cytokine receptor interaction);04210(Apoptosis);04630(Jak-STAT signaling pathway);05200(Pathways in cancer)	K04738	NA	colony stimulating factor 2 receptor beta common subunit [Source:RGD Symbol;Acc:620189]	protein_coding	12.7616	9.65115	9.72026	14.4136	1.14488	2.86947	0.87783	0.533033	8.5797	3.10093	6.64414e-16	3.57274e-14	up	yes
ENSRNOG00000008759	Csf3r	ENSRNOT00000011694	GO:0003674(molecular_function);GO:0004896(cytokine receptor activity);GO:0005515(protein binding);GO:0005575(cellular_component);GO:0009897(external side of plasma membrane);GO:0016020(membrane);GO:0016021(integral component of membrane);GO:0019221(cytokine-mediated signaling pathway);GO:0019955(cytokine binding);GO:0030593(neutrophil chemotaxis);GO:0043235(receptor complex);GO:0045637(regulation…	04060(Cytokine-cytokine receptor interaction);04151(PI3K-Akt signaling pathway);04630(Jak-STAT signaling pathway);04640(Hematopoietic cell lineage);05200(Pathways in cancer)	K05061	NA	colony stimulating factor 3 receptor [Source:RGD Symbol;Acc:1309114]	protein_coding	3.09808	3.50816	1.76822	4.11453	0.537396	0.596719	0.85076	0.751558	4.56397	2.19029	7.42265e-15	3.46969e-13	up	yes
ENSRNOG00000033433	Csrnp1	ENSRNOT00000083004;ENSRNOT00000050543	GO:0001228(DNA-binding transcription activator activity, RNA polymerase II-specific);GO:0003700(DNA-binding transcription factor activity);GO:0005634(nucleus);GO:0006355(regulation of transcription, DNA-templated);GO:0009791(post-embryonic development);GO:0043565(sequence-specific DNA binding);GO:0045944(positive regulation of transcription by RNA polymerase II);GO:0048008(platelet-derived growth…	NA	K17494	NA	cysteine and serine rich nuclear protein 1 [Source:RGD Symbol;Acc:1305999]	protein_coding	13.6611	6.6847	8.10801	7.86666	3.67363	2.935	2.26497	2.73026	3.13004	1.64618	3.47234e-12	1.17624e-10	up	yes
ENSRNOG00000014327	Csrp3	ENSRNOT00000092211;ENSRNOT00000019311	GO:0002026(regulation of the force of heart contraction);GO:0003300(cardiac muscle hypertrophy);GO:0006874(cellular calcium ion homeostasis);GO:0006954(inflammatory response);GO:0007507(heart development);GO:0008286(insulin receptor signaling pathway);GO:0008307(structural constituent of muscle);GO:0030018(Z disc);GO:0031433(telethonin binding);GO:0033292(T-tubule organization);GO:0033365(protein…	NA	K09377	NA	cysteine and glycine rich protein 3 [Source:RGD Symbol;Acc:71092]	protein_coding	1.13012	0.814432	0.620199	0.302205	0	0	0	0.0816356	35.1189	5.13418	2.12e-10	5.31002e-09	up	yes
ENSRNOG00000020455	Cst6	ENSRNOT00000027727	GO:0001533(cornified envelope);GO:0004869(cysteine-type endopeptidase inhibitor activity);GO:0008544(epidermis development);GO:0010951(negative regulation of endopeptidase activity)	NA	K13902	NA	cystatin E/M [Source:RGD Symbol;Acc:628799]	protein_coding	20.4191	17.5391	33.0272	14.3011	40.4272	37.3897	45.3912	50.5147	0.490935	-1.0264	2.17183e-06	2.38235e-05	down	yes
ENSRNOG00000006767	Cst7	ENSRNOT00000008865	GO:0004869(cysteine-type endopeptidase inhibitor activity);GO:0005615(extracellular space);GO:0005737(cytoplasm);GO:0005764(lysosome);GO:0005768(endosome);GO:0005770(late endosome);GO:0005771(multivesicular body);GO:0005783(endoplasmic reticulum);GO:0005794(Golgi apparatus);GO:0010466(negative regulation of peptidase activity);GO:0030414(peptidase inhibitor activity);GO:0031410(cytoplasmic vesicl…	NA	K13903	NA	cystatin F [Source:RGD Symbol;Acc:1309154]	protein_coding	0.806442	1.1547	0.354171	1.13662	0	0	0	0	8629.84	13.0751	2.89294e-20	2.36652e-18	up	yes
ENSRNOG00000004578	Cthrc1	ENSRNOT00000006142	GO:0005109(frizzled binding);GO:0005576(extracellular region);GO:0005581(collagen trimer);GO:0005615(extracellular space);GO:0005737(cytoplasm);GO:0016477(cell migration);GO:0017147(Wnt-protein binding);GO:0031012(extracellular matrix);GO:0032092(positive regulation of protein binding);GO:0033690(positive regulation of osteoblast proliferation);GO:0043932(ossification involved in bone remodeling)…	NA	NA	NA	collagen triple helix repeat containing 1 [Source:RGD Symbol;Acc:628801]	protein_coding	2.27733	1.02268	1.54205	1.09629	0.940461	0.49688	0.378832	0.284524	2.82685	1.49919	0.000665615	0.0037156	up	yes
ENSRNOG00000016496	Ctsc	ENSRNOT00000022342	GO:0001913(T cell mediated cytotoxicity);GO:0004197(cysteine-type endopeptidase activity);GO:0004252(serine-type endopeptidase activity);GO:0005615(extracellular space);GO:0005654(nucleoplasm);GO:0005737(cytoplasm);GO:0005764(lysosome);GO:0005783(endoplasmic reticulum);GO:0005794(Golgi apparatus);GO:0005813(centrosome);GO:0006508(proteolysis);GO:0006915(apoptotic process);GO:0007568(aging);GO:000…	04142(Lysosome);04210(Apoptosis)	K01275	EC:3.4.14.1	cathepsin C [Source:RGD Symbol;Acc:2445]	protein_coding	12.8482	14.9114	5.46595	18.7111	3.19192	2.06417	2.01317	1.34355	6.03016	2.5922	1.4788e-15	7.71421e-14	up	yes
ENSRNOG00000050697	Ctsz	ENSRNOT00000072069	GO:0004180(carboxypeptidase activity);GO:0004197(cysteine-type endopeptidase activity);GO:0005576(extracellular region);GO:0005615(extracellular space);GO:0005764(lysosome);GO:0005783(endoplasmic reticulum);GO:0006508(proteolysis);GO:0008233(peptidase activity);GO:0008234(cysteine-type peptidase activity);GO:0009986(cell surface);GO:0010757(negative regulation of plasminogen activation);GO:001097…	04142(Lysosome);04210(Apoptosis)	K08568	EC:3.4.18.1	cathepsin Z [Source:RGD Symbol;Acc:708479]	protein_coding	45.3987	51.8877	42.2041	44.8982	9.73556	8.36357	7.52659	9.2699	5.28401	2.40163	2.46602e-58	2.70892e-55	up	yes
ENSRNOG00000014479	Cttnbp2nl	ENSRNOT00000019680	GO:0006470(protein dephosphorylation);GO:0015629(actin cytoskeleton);GO:0032410(negative regulation of transporter activity);GO:0034763(negative regulation of transmembrane transport);GO:0051721(protein phosphatase 2A binding)	NA	NA	NA	CTTNBP2 N-terminal like [Source:RGD Symbol;Acc:1310822]	protein_coding	16.3422	12.8232	10.1763	14.8559	4.92248	5.91932	4.891	5.51025	2.55131	1.35124	3.17931e-16	1.77154e-14	up	yes
ENSRNOG00000002802	Cxcl1	ENSRNOT00000003778	GO:0005125(cytokine activity);GO:0005576(extracellular region);GO:0005615(extracellular space);GO:0006935(chemotaxis);GO:0006952(defense response);GO:0006955(immune response);GO:0007165(signal transduction);GO:0008009(chemokine activity);GO:0032930(positive regulation of superoxide anion generation);GO:0060326(cell chemotaxis);GO:0070965(positive regulation of neutrophil mediated killing of fungu…	04060(Cytokine-cytokine receptor interaction);04062(Chemokine signaling pathway);04621(NOD-like receptor signaling pathway);04657(IL-17 signaling pathway);04668(TNF signaling pathway);05132(Salmonella infection);05134(Legionellosis);05167(Kaposi sarcoma-associated herpesvirus infection)	K05505	NA	C-X-C motif chemokine ligand 1 [Source:RGD Symbol;Acc:619869]	protein_coding	18.2723	14.4541	3.19248	7.87582	0.085901	0.490593	0.04939	0.11793	58.8786	5.87967	1.38174e-19	1.05721e-17	up	yes
ENSRNOG00000022256	Cxcl10	ENSRNOT00000003075	GO:0002690(positive regulation of leukocyte chemotaxis);GO:0005125(cytokine activity);GO:0005576(extracellular region);GO:0005615(extracellular space);GO:0005623(cell);GO:0006935(chemotaxis);GO:0006952(defense response);GO:0006954(inflammatory response);GO:0006955(immune response);GO:0007186(G protein-coupled receptor signaling pathway);GO:0007189(adenylate cyclase-activating G protein-coupled re…	04060(Cytokine-cytokine receptor interaction);04062(Chemokine signaling pathway);04620(Toll-like receptor signaling pathway);04622(RIG-I-like receptor signaling pathway);04623(Cytosolic DNA-sensing pathway);04657(IL-17 signaling pathway);04668(TNF signaling pathway);05160(Hepatitis C);05164(Influenza A);05169(Epstein-Barr virus infection)	K12671	NA	C-X-C motif chemokine ligand 10 [Source:RGD Symbol;Acc:620209]	protein_coding	4.26034	1.44615	1.6777	0.909756	0.343294	0.170306	0.130628	0.095174	11.2171	3.48763	4.8318e-10	1.11074e-08	up	yes
ENSRNOG00000013589	Cxcl12	ENSRNOT00000066670	GO:0001666(response to hypoxia);GO:0001764(neuron migration);GO:0001938(positive regulation of endothelial cell proliferation);GO:0005178(integrin binding);GO:0005576(extracellular region);GO:0005615(extracellular space);GO:0005634(nucleus);GO:0005737(cytoplasm);GO:0005886(plasma membrane);GO:0006935(chemotaxis);GO:0006952(defense response);GO:0006955(immune response);GO:0007420(brain development…	04060(Cytokine-cytokine receptor interaction);04062(Chemokine signaling pathway);04064(NF-kappa B signaling pathway);04360(Axon guidance);04670(Leukocyte transendothelial migration);04672(Intestinal immune network for IgA production);04810(Regulation of actin cytoskeleton);05163(Human cytomegalovirus infection);05200(Pathways in cancer);05323(Rheumatoid arthritis)	K10031	NA	C-X-C motif chemokine ligand 12 [Source:RGD Symbol;Acc:3651]	protein_coding	3.68182	5.35429	4.5619	4.47884	10.2588	10.846	9.64349	9.4069	0.450174	-1.15144	1.83311e-16	1.05192e-14	down	yes
ENSRNOG00000024899	Cxcl13	ENSRNOT00000039383	GO:0005576(extracellular region);GO:0005615(extracellular space);GO:0006935(chemotaxis);GO:0006952(defense response);GO:0006954(inflammatory response);GO:0006955(immune response);GO:0008009(chemokine activity);GO:0030593(neutrophil chemotaxis);GO:0030595(leukocyte chemotaxis);GO:0061844(antimicrobial humoral immune response mediated by antimicrobial peptide);GO:0070098(chemokine-mediated signalin…	04060(Cytokine-cytokine receptor interaction);04062(Chemokine signaling pathway)	K10032	NA	C-X-C motif chemokine ligand 13 [Source:RGD Symbol;Acc:1564256]	protein_coding	3.89508	2.52255	2.31087	1.69226	0.367782	0	0.089533	0	22.7868	4.51013	5.78805e-09	1.10714e-07	up	yes
ENSRNOG00000026647	Cxcl16	ENSRNOT00000032926	GO:0005041(low-density lipoprotein particle receptor activity);GO:0005044(scavenger receptor activity);GO:0005125(cytokine activity);GO:0005615(extracellular space);GO:0006898(receptor-mediated endocytosis);GO:0006935(chemotaxis);GO:0007165(signal transduction);GO:0008009(chemokine activity);GO:0010818(T cell chemotaxis);GO:0016020(membrane);GO:0016021(integral component of membrane);GO:0030307(p…	04060(Cytokine-cytokine receptor interaction);04062(Chemokine signaling pathway)	K10035	NA	C-X-C motif chemokine ligand 16 [Source:RGD Symbol;Acc:1562928]	protein_coding	15.9758	9.73244	7.1223	11.0739	2.59444	2.56076	1.89347	2.22951	4.732	2.24245	6.05957e-19	4.39576e-17	up	yes
ENSRNOG00000002792	Cxcl2	ENSRNOT00000003745	GO:0001975(response to amphetamine);GO:0002237(response to molecule of bacterial origin);GO:0005125(cytokine activity);GO:0005576(extracellular region);GO:0005615(extracellular space);GO:0005623(cell);GO:0006935(chemotaxis);GO:0006952(defense response);GO:0006954(inflammatory response);GO:0006955(immune response);GO:0007204(positive regulation of cytosolic calcium ion concentration);GO:0008009(ch…	04060(Cytokine-cytokine receptor interaction);04062(Chemokine signaling pathway);04064(NF-kappa B signaling pathway);04621(NOD-like receptor signaling pathway);04657(IL-17 signaling pathway);04668(TNF signaling pathway);05132(Salmonella infection);05134(Legionellosis);05167(Kaposi sarcoma-associated herpesvirus infection)	K05505	NA	C-X-C motif chemokine ligand 2 [Source:RGD Symbol;Acc:70069]	protein_coding	14.782	3.12599	0.941887	9.40253	0	0	0.074425	0	379.609	8.56837	2.00262e-17	1.30501e-15	up	yes
ENSRNOG00000028043	Cxcl3	ENSRNOT00000078746;ENSRNOT00000034090	GO:0005125(cytokine activity);GO:0005576(extracellular region);GO:0005615(extracellular space);GO:0005623(cell);GO:0006935(chemotaxis);GO:0006952(defense response);GO:0006954(inflammatory response);GO:0006955(immune response);GO:0007204(positive regulation of cytosolic calcium ion concentration);GO:0008009(chemokine activity);GO:0030593(neutrophil chemotaxis);GO:0030595(leukocyte chemotaxis);GO:0…	04060(Cytokine-cytokine receptor interaction);04062(Chemokine signaling pathway);04621(NOD-like receptor signaling pathway);04657(IL-17 signaling pathway);04668(TNF signaling pathway);05132(Salmonella infection);05134(Legionellosis);05167(Kaposi sarcoma-associated herpesvirus infection);05167(Kaposi sarcoma-associated herpesvirus infection)	K05505	NA	chemokine (C-X-C motif) ligand 3 [Source:RGD Symbol;Acc:621812]	protein_coding	6.3906	3.18255	1.57504	6.43458	0.0363421	0	0	0.0720541	162.208	7.3417	1.12628e-26	1.88272e-24	up	yes
ENSRNOG00000014269	Cxcr2	ENSRNOT00000019109	GO:0002438(acute inflammatory response to antigenic stimulus);GO:0002690(positive regulation of leukocyte chemotaxis);GO:0003674(molecular_function);GO:0004918(interleukin-8 receptor activity);GO:0004930(G protein-coupled receptor activity);GO:0004950(chemokine receptor activity);GO:0005575(cellular_component);GO:0005886(plasma membrane);GO:0006935(chemotaxis);GO:0006955(immune response);GO:00069…	04060(Cytokine-cytokine receptor interaction);04062(Chemokine signaling pathway);04072(Phospholipase D signaling pathway);04144(Endocytosis);05163(Human cytomegalovirus infection)	NA	NA	C-X-C motif chemokine receptor 2 [Source:RGD Symbol;Acc:2906]	protein_coding	1.17811	0.91617	0.449499	2.0393	0	0	0	0	11457.7	13.484	1.85233e-22	1.89913e-20	up	yes
ENSRNOG00000003866	Cxcr4	ENSRNOT00000005143	GO:0001666(response to hypoxia);GO:0001764(neuron migration);GO:0002064(epithelial cell development);GO:0003779(actin binding);GO:0004930(G protein-coupled receptor activity);GO:0004950(chemokine receptor activity);GO:0005515(protein binding);GO:0005634(nucleus);GO:0005737(cytoplasm);GO:0005764(lysosome);GO:0005768(endosome);GO:0005769(early endosome);GO:0005770(late endosome);GO:0005886(plasma m…	04020(Calcium signaling pathway);04060(Cytokine-cytokine receptor interaction);04062(Chemokine signaling pathway);04144(Endocytosis);04360(Axon guidance);04670(Leukocyte transendothelial migration);04672(Intestinal immune network for IgA production);04810(Regulation of actin cytoskeleton);05163(Human cytomegalovirus infection);05170(Human immunodeficiency virus 1 infection);05200(Pathways in canc…	K04189	NA	C-X-C motif chemokine receptor 4 [Source:RGD Symbol;Acc:620465]	protein_coding	5.81413	3.5707	3.33485	5.60633	2.82824	1.23797	2.06669	2.10932	2.22343	1.15279	0.000101457	0.000722364	up	yes
ENSRNOG00000013014	Cyba	ENSRNOT00000017564	GO:0001666(response to hypoxia);GO:0001725(stress fiber);GO:0001938(positive regulation of endothelial cell proliferation);GO:0003106(negative regulation of glomerular filtration by angiotensin);GO:0005515(protein binding);GO:0005634(nucleus);GO:0005737(cytoplasm);GO:0005768(endosome);GO:0005794(Golgi apparatus);GO:0005886(plasma membrane);GO:0005925(focal adhesion);GO:0006801(superoxide metaboli…	04145(Phagosome);04380(Osteoclast differentiation);04621(NOD-like receptor signaling pathway);04670(Leukocyte transendothelial migration);05140(Leishmaniasis);05418(Fluid shear stress and atherosclerosis)	K08009	NA	cytochrome b-245 alpha chain [Source:RGD Symbol;Acc:620573]	protein_coding	27.9011	30.1737	17.7775	23.7942	4.9757	5.32743	5.39372	5.56775	4.68603	2.22837	1.8775e-25	2.74991e-23	up	yes
ENSRNOG00000003622	Cybb	ENSRNOT00000038994	GO:0005515(protein binding);GO:0005635(nuclear envelope);GO:0005737(cytoplasm);GO:0005783(endoplasmic reticulum);GO:0005791(rough endoplasmic reticulum);GO:0005794(Golgi apparatus);GO:0005886(plasma membrane);GO:0005887(integral component of plasma membrane);GO:0006801(superoxide metabolic process);GO:0006952(defense response);GO:0006954(inflammatory response);GO:0007584(response to nutrient);GO:…	04066(HIF-1 signaling pathway);04145(Phagosome);04216(Ferroptosis);04217(Necroptosis);04621(NOD-like receptor signaling pathway);04670(Leukocyte transendothelial migration);04933(AGE-RAGE signaling pathway in diabetic complications);05140(Leishmaniasis)	K21421	EC:1.-.-.-	cytochrome b-245 beta chain [Source:RGD Symbol;Acc:620574]	protein_coding	3.20923	1.91704	1.11637	3.74546	0.263792	0.183186	0.406586	0.152003	9.93281	3.3122	1.54125e-16	8.97835e-15	up	yes
ENSRNOG00000008074	Cyp11a1	ENSRNOT00000010831	GO:0004497(monooxygenase activity);GO:0005506(iron ion binding);GO:0005739(mitochondrion);GO:0005743(mitochondrial inner membrane);GO:0006629(lipid metabolic process);GO:0006694(steroid biosynthetic process);GO:0006700(C21-steroid hormone biosynthetic process);GO:0008202(steroid metabolic process);GO:0008203(cholesterol metabolic process);GO:0008207(C21-steroid hormone metabolic process);GO:00083…	00140(Steroid hormone biosynthesis);04913(Ovarian steroidogenesis);04925(Aldosterone synthesis and secretion);04927(Cortisol synthesis and secretion);04934(Cushing syndrome)	K00498	EC:1.14.15.6	cytochrome P450, family 11, subfamily a, polypeptide 1 [Source:RGD Symbol;Acc:69325]	protein_coding	0.066456	0.327893	0.161516	0.135691	0.524549	0.278029	0.409021	0.561815	0.389957	-1.35861	0.00366323	0.0157762	down	yes
ENSRNOG00000030111	Cyp11b3	ENSRNOT00000068707;ENSRNOT00000091401;ENSRNOT00000038109;ENSRNOT00000041774	GO:0004497(monooxygenase activity);GO:0005506(iron ion binding);GO:0005739(mitochondrion);GO:0016491(oxidoreductase activity);GO:0016705(oxidoreductase activity, acting on paired donors, with incorporation or reduction of molecular oxygen);GO:0020037(heme binding);GO:0046872(metal ion binding);GO:0055114(oxidation-reduction process);GO:0055114(oxidation-reduction process)	00140(Steroid hormone biosynthesis);04927(Cortisol synthesis and secretion);04934(Cushing syndrome);04934(Cushing syndrome)	K00497	EC:1.14.15.4	cytochrome P450, family 11, subfamily b, polypeptide 3 [Source:RGD Symbol;Acc:727886]	protein_coding	0.161063	0.174733	0.124753	0.383357	0.0304166	0	0.0291415	0	14.1694	3.82471	7.88651e-08	1.21408e-06	up	yes
ENSRNOG00000015076	Cyp26b1	ENSRNOT00000020505	GO:0000249(C-22 sterol desaturase activity);GO:0001709(cell fate determination);GO:0001768(establishment of T cell polarity);GO:0001822(kidney development);GO:0001972(retinoic acid binding);GO:0004497(monooxygenase activity);GO:0005506(iron ion binding);GO:0005575(cellular_component);GO:0005737(cytoplasm);GO:0005783(endoplasmic reticulum);GO:0005789(endoplasmic reticulum membrane);GO:0006696(ergo…	00830(Retinol metabolism)	K12664	NA	cytochrome P450, family 26, subfamily b, polypeptide 1 [Source:RGD Symbol;Acc:631379]	protein_coding	1.76674	4.04355	1.81571	2.23064	4.18582	6.9671	4.57485	7.81831	0.418611	-1.25632	2.67385e-06	2.85168e-05	down	yes
ENSRNOG00000046214	Cyp27b1	ENSRNOT00000072176	GO:0004497(monooxygenase activity);GO:0005506(iron ion binding);GO:0016491(oxidoreductase activity);GO:0016705(oxidoreductase activity, acting on paired donors, with incorporation or reduction of molecular oxygen);GO:0020037(heme binding);GO:0046872(metal ion binding);GO:0055114(oxidation-reduction process)	00100(Steroid biosynthesis);04928(Parathyroid hormone synthesis, secretion and action);05152(Tuberculosis)	K07438	EC:1.14.15.18	cytochrome P450, family 27, subfamily b, polypeptide 1 [Source:RGD Symbol;Acc:69192]	protein_coding	0.521172	0.45697	0.18084	0.442099	0.154339	0.058155	0.120864	0.215183	2.9188	1.54537	0.00189148	0.0090087	up	yes
ENSRNOG00000032261	Cyp2d4	ENSRNOT00000011880	GO:0004497(monooxygenase activity);GO:0005506(iron ion binding);GO:0005737(cytoplasm);GO:0005783(endoplasmic reticulum);GO:0005789(endoplasmic reticulum membrane);GO:0006082(organic acid metabolic process);GO:0006587(serotonin biosynthetic process from tryptophan);GO:0006805(xenobiotic metabolic process);GO:0007565(female pregnancy);GO:0008207(C21-steroid hormone metabolic process);GO:0008391(ara…	00140(Steroid hormone biosynthesis);04726(Serotonergic synapse)	K07414	EC:1.14.14.1	cytochrome P450, family 2, subfamily d, polypeptide 4 [Source:RGD Symbol;Acc:620640]	protein_coding	3.73304	5.58007	5.41011	3.7897	11.63	10.9431	9.69904	9.31756	0.445132	-1.16769	8.18036e-10	1.80496e-08	down	yes
ENSRNOG00000046643	Cyp3a9	ENSRNOT00000073099	GO:0004497(monooxygenase activity);GO:0005506(iron ion binding);GO:0010628(positive regulation of gene expression);GO:0016020(membrane);GO:0016021(integral component of membrane);GO:0016491(oxidoreductase activity);GO:0016705(oxidoreductase activity, acting on paired donors, with incorporation or reduction of molecular oxygen);GO:0016712(oxidoreductase activity, acting on paired donors, with inco…	00140(Steroid hormone biosynthesis);00591(Linoleic acid metabolism);00830(Retinol metabolism);05204(Chemical carcinogenesis)	K07424	EC:1.14.14.1	cytochrome P450, family 3, subfamily a, polypeptide 9 [Source:RGD Symbol;Acc:708392]	protein_coding	0.222369	0.288663	0.638819	0.229543	2.25495	2.13713	1.48116	1.6993	0.182157	-2.45675	8.89797e-10	1.94102e-08	down	yes
ENSRNOG00000004786	Cyp4f1	ENSRNOT00000006533	GO:0004497(monooxygenase activity);GO:0005506(iron ion binding);GO:0016491(oxidoreductase activity);GO:0016705(oxidoreductase activity, acting on paired donors, with incorporation or reduction of molecular oxygen);GO:0020037(heme binding);GO:0046872(metal ion binding);GO:0055114(oxidation-reduction process)	00590(Arachidonic acid metabolism)	K17726	1.14.14.79;1.14.14.94;EC:1.14.14.78	cytochrome P450, family 4, subfamily f, polypeptide 1 [Source:RGD Symbol;Acc:70926]	protein_coding	0.536613	0.463296	0.695096	0.541724	3.51103	1.52094	2.61021	1.74378	0.238306	-2.06911	2.12391e-10	5.31115e-09	down	yes
ENSRNOG00000015751	Cyp4f18	ENSRNOT00000085328;ENSRNOT00000021609	GO:0004497(monooxygenase activity);GO:0005506(iron ion binding);GO:0016020(membrane);GO:0016021(integral component of membrane);GO:0016491(oxidoreductase activity);GO:0016705(oxidoreductase activity, acting on paired donors, with incorporation or reduction of molecular oxygen);GO:0020037(heme binding);GO:0046872(metal ion binding);GO:0055114(oxidation-reduction process);GO:0055114(oxidation-reduc…	00590(Arachidonic acid metabolism);00590(Arachidonic acid metabolism)	K17726	1.14.14.79;1.14.14.94;EC:1.14.14.78	cytochrome P450, family 4, subfamily f, polypeptide 18 [Source:RGD Symbol;Acc:1305261]	protein_coding	0.541774	0.258822	0.22953	0.832433	0.0190364	0.0561274	0.0203643	0.0407285	13.6695	3.77289	1.33829e-10	3.45329e-09	up	yes
ENSRNOG00000032895	Cyp4f4	ENSRNOT00000041034	GO:0004497(monooxygenase activity);GO:0005506(iron ion binding);GO:0005783(endoplasmic reticulum);GO:0005789(endoplasmic reticulum membrane);GO:0016020(membrane);GO:0016491(oxidoreductase activity);GO:0016705(oxidoreductase activity, acting on paired donors, with incorporation or reduction of molecular oxygen);GO:0020037(heme binding);GO:0031090(organelle membrane);GO:0043231(intracellular membra…	NA	K00490	EC:1.14.14.1	cytochrome P450, family 4, subfamily f, polypeptide 4 [Source:RGD Symbol;Acc:708363]	protein_coding	0.208181	0.439779	0.444226	0.522609	2.65193	1.89724	2.94183	1.36114	0.182419	-2.45467	4.00026e-12	1.3316e-10	down	yes
ENSRNOG00000009730	Cyp7b1	ENSRNOT00000013116;ENSRNOT00000082084	GO:0004497(monooxygenase activity);GO:0005506(iron ion binding);GO:0005783(endoplasmic reticulum);GO:0005789(endoplasmic reticulum membrane);GO:0006699(bile acid biosynthetic process);GO:0008396(oxysterol 7-alpha-hydroxylase activity);GO:0016020(membrane);GO:0016021(integral component of membrane);GO:0016705(oxidoreductase activity, acting on paired donors, with incorporation or reduction of mole…	00120(Primary bile acid biosynthesis);00140(Steroid hormone biosynthesis);00140(Steroid hormone biosynthesis)	K07430	EC:1.14.14.29	cytochrome P450 family 7 subfamily B member 1 [Source:RGD Symbol;Acc:2483]	protein_coding	4.2156	7.49166	6.46626	3.93963	10.5436	10.9439	11.8646	10.9323	0.499344	-1.00189	2.79803e-07	3.79461e-06	down	yes
ENSRNOG00000007679	Cyth4	ENSRNOT00000056221;ENSRNOT00000077256	GO:0005086(ARF guanyl-nucleotide exchange factor activity);GO:0005886(plasma membrane);GO:0032012(regulation of ARF protein signal transduction);GO:0032012(regulation of ARF protein signal transduction)	04072(Phospholipase D signaling pathway);04144(Endocytosis);04144(Endocytosis)	K18441	NA	cytohesin 4 [Source:RGD Symbol;Acc:1564842]	protein_coding	8.89634	12.101	8.29109	9.25928	3.52183	4.20795	4.78462	3.69075	2.37873	1.25019	1.15929e-11	3.55863e-10	up	yes
ENSRNOG00000004772	Cytip	ENSRNOT00000006387	GO:0005515(protein binding);GO:0005654(nucleoplasm);GO:0005737(cytoplasm);GO:0005768(endosome);GO:0005769(early endosome);GO:0005829(cytosol);GO:0005938(cell cortex);GO:0030155(regulation of cell adhesion)	NA	NA	NA	cytohesin 1 interacting protein [Source:RGD Symbol;Acc:1307990]	protein_coding	0.635652	0.495611	0.283904	0.784307	0	0.052651	0.068561	0.227088	6.31488	2.65876	5.11795e-05	0.000393348	up	yes
ENSRNOG00000053945	Daam2	ENSRNOT00000088651	GO:0003779(actin binding);GO:0007368(determination of left/right symmetry);GO:0016043(cellular component organization);GO:0017048(Rho GTPase binding);GO:0021516(dorsal spinal cord development);GO:0030036(actin cytoskeleton organization);GO:0048715(negative regulation of oligodendrocyte differentiation);GO:0060828(regulation of canonical Wnt signaling pathway);GO:0090263(positive regulation of can…	04310(Wnt signaling pathway)	K04512	NA	dishevelled associated activator of morphogenesis 2 [Source:RGD Symbol;Acc:1306128]	protein_coding	1.97498	3.1044	3.37956	3.72266	12.8382	14.2183	13.8122	14.2256	0.221105	-2.1772	1.38463e-34	4.17534e-32	down	yes
ENSRNOG00000028930	Dab2	ENSRNOT00000050655	GO:0001650(fibrillar center);GO:0001934(positive regulation of protein phosphorylation);GO:0005515(protein binding);GO:0005886(plasma membrane);GO:0005905(clathrin-coated pit);GO:0006897(endocytosis);GO:0008022(protein C-terminus binding);GO:0010718(positive regulation of epithelial to mesenchymal transition);GO:0010862(positive regulation of pathway-restricted SMAD protein phosphorylation);GO:00…	04144(Endocytosis)	K12475	NA	DAB adaptor protein 2 [Source:RGD Symbol;Acc:621007]	protein_coding	11.3355	11.9479	4.18509	12.8319	3.66648	2.78586	3.75053	2.38389	3.20181	1.67889	4.76092e-09	9.26772e-08	up	yes
ENSRNOG00000027264	Dagla	ENSRNOT00000037624	GO:0005886(plasma membrane);GO:0006629(lipid metabolic process);GO:0007216(G protein-coupled glutamate receptor signaling pathway);GO:0007405(neuroblast proliferation);GO:0016020(membrane);GO:0016021(integral component of membrane);GO:0016042(lipid catabolic process);GO:0016787(hydrolase activity);GO:0019369(arachidonic acid metabolic process);GO:0022008(neurogenesis);GO:0042136(neurotransmitter …	04723(Retrograde endocannabinoid signaling);04925(Aldosterone synthesis and secretion)	K13806	EC:3.1.1.-	diacylglycerol lipase, alpha [Source:RGD Symbol;Acc:1359461]	protein_coding	25.2445	26.0761	20.388	23.0284	35.9641	59.3066	48.0668	62.8351	0.459503	-1.12185	1.8913e-11	5.54023e-10	down	yes
ENSRNOG00000033099	Dcc	ENSRNOT00000064947	GO:0001764(neuron migration);GO:0005042(netrin receptor activity);GO:0005515(protein binding);GO:0006915(apoptotic process);GO:0007399(nervous system development);GO:0007411(axon guidance);GO:0016020(membrane);GO:0016021(integral component of membrane);GO:0021965(spinal cord ventral commissure morphogenesis);GO:0030424(axon);GO:0033563(dorsal/ventral axon guidance);GO:0033564(anterior/posterior a…	04360(Axon guidance);05200(Pathways in cancer);05210(Colorectal cancer)	K06765	NA	DCC netrin 1 receptor [Source:RGD Symbol;Acc:2492]	protein_coding	0.909201	0.922713	1.598	1.638	2.76191	3.44267	3.82245	2.44374	0.406383	-1.29909	4.28651e-08	6.9759e-07	down	yes
ENSRNOG00000017511	Dcdc2	ENSRNOT00000068021	GO:0001764(neuron migration);GO:0005654(nucleoplasm);GO:0005737(cytoplasm);GO:0005815(microtubule organizing center);GO:0005829(cytosol);GO:0005856(cytoskeleton);GO:0005874(microtubule);GO:0005929(cilium);GO:0005930(axoneme);GO:0007399(nervous system development);GO:0007605(sensory perception of sound);GO:0015630(microtubule cytoskeleton);GO:0019894(kinesin binding);GO:0030030(cell projection org…	NA	NA	NA	doublecortin domain containing 2 [Source:RGD Symbol;Acc:1310227]	protein_coding	0.099312	0.113444	0.224782	0.23968	0.443088	0.462587	0.377209	0.253024	0.440924	-1.1814	0.00106697	0.00554168	down	yes
ENSRNOG00000014613	Ddah1	ENSRNOT00000045016	GO:0000052(citrulline metabolic process);GO:0003073(regulation of systemic arterial blood pressure);GO:0006525(arginine metabolic process);GO:0006527(arginine catabolic process);GO:0008285(negative regulation of cell population proliferation);GO:0016403(dimethylargininase activity);GO:0016597(amino acid binding);GO:0016787(hydrolase activity);GO:0043116(negative regulation of vascular permeabilit…	NA	K01482	EC:3.5.3.18	dimethylarginine dimethylaminohydrolase 1 [Source:RGD Symbol;Acc:70968]	protein_coding	26.21	23.3107	18.4897	30.456	12.7645	9.66162	9.50525	8.97809	2.40694	1.2672	1.93426e-14	8.62233e-13	up	yes
ENSRNOG00000004327	Ddc	ENSRNOT00000057051;ENSRNOT00000005851	GO:0003824(catalytic activity);GO:0004058(aromatic-L-amino-acid decarboxylase activity);GO:0005515(protein binding);GO:0005737(cytoplasm);GO:0006520(cellular amino acid metabolic process);GO:0007623(circadian rhythm);GO:0008021(synaptic vesicle);GO:0009636(response to toxic substance);GO:0010259(multicellular organism aging);GO:0015842(aminergic neurotransmitter loading into synaptic vesicle);GO:…	00350(Tyrosine metabolism);00360(Phenylalanine metabolism);00380(Tryptophan metabolism);04726(Serotonergic synapse);04728(Dopaminergic synapse);05030(Cocaine addiction);05031(Amphetamine addiction);05034(Alcoholism);05034(Alcoholism)	K01593	4.1.1.105;EC:4.1.1.28	dopa decarboxylase [Source:RGD Symbol;Acc:2494]	protein_coding	0.127571	0.338077	0.589592	0.276618	0.900674	0.862556	0.762162	0.87476	0.391705	-1.35216	0.000234261	0.00149987	down	yes
ENSRNOG00000010047	Ddit4l2	ENSRNOT00000013661	GO:0005737(cytoplasm);GO:0009968(negative regulation of signal transduction)	NA	NA	NA	DNA-damage-inducible transcript 4-like [Source:RGD Symbol;Acc:2322961]	protein_coding	0.884893	2.60487	2.86643	0.762285	7.25663	4.06923	5.9591	7.06225	0.292373	-1.77412	1.50095e-05	0.000133198	down	yes
ENSRNOG00000011716	Degs2	ENSRNOT00000015855	GO:0000170(sphingosine hydroxylase activity);GO:0005783(endoplasmic reticulum);GO:0005789(endoplasmic reticulum membrane);GO:0006629(lipid metabolic process);GO:0006667(sphinganine metabolic process);GO:0016020(membrane);GO:0016021(integral component of membrane);GO:0016491(oxidoreductase activity);GO:0030148(sphingolipid biosynthetic process);GO:0042284(sphingolipid delta-4 desaturase activity);…	00600(Sphingolipid metabolism);04071(Sphingolipid signaling pathway)	K04712	1.14.18.5;EC:1.14.19.17	delta(4)-desaturase, sphingolipid 2 [Source:RGD Symbol;Acc:1305023]	protein_coding	0.316676	1.03854	1.02783	0.9791	2.3269	2.70404	1.85341	2.74086	0.349306	-1.51744	3.41227e-05	0.000275616	down	yes
ENSRNOG00000023465	Depp1	ENSRNOT00000018133	GO:0005737(cytoplasm);GO:0005739(mitochondrion);GO:0005777(peroxisome);GO:0010506(regulation of autophagy)	NA	NA	NA	DEPP1, autophagy regulator [Source:RGD Symbol;Acc:1565700]	protein_coding	5.18381	3.14157	1.57539	1.37821	0.602362	0.907712	0.334631	0.178301	5.57536	2.47906	2.97251e-06	3.12942e-05	up	yes
ENSRNOG00000004328	Deptor	ENSRNOT00000005722	GO:0005515(protein binding);GO:0006469(negative regulation of protein kinase activity);GO:0032007(negative regulation of TOR signaling);GO:0035556(intracellular signal transduction);GO:0045792(negative regulation of cell size);GO:2001236(regulation of extrinsic apoptotic signaling pathway)	04140(Autophagy - animal);04150(mTOR signaling pathway)	K20402	NA	DEP domain containing MTOR-interacting protein [Source:RGD Symbol;Acc:1561030]	protein_coding	0.839058	0.941632	1.27789	1.57912	1.90611	2.43071	3.12532	1.83956	0.498586	-1.00408	0.0010385	0.00542683	down	yes
ENSRNOG00000019810	Des	ENSRNOT00000026860	GO:0005634(nucleus);GO:0005737(cytoplasm);GO:0005856(cytoskeleton);GO:0005882(intermediate filament);GO:0005911(cell-cell junction);GO:0005916(fascia adherens);GO:0008092(cytoskeletal protein binding);GO:0014704(intercalated disc);GO:0030018(Z disc);GO:0031594(neuromuscular junction);GO:0042383(sarcolemma);GO:0042802(identical protein binding);GO:0043292(contractile fiber);GO:0045109(intermediate…	05410(Hypertrophic cardiomyopathy (HCM));05412(Arrhythmogenic right ventricular cardiomyopathy (ARVC));05414(Dilated cardiomyopathy (DCM))	K07610	NA	desmin [Source:RGD Symbol;Acc:620686]	protein_coding	5.34359	5.18298	2.06301	6.39319	1.2562	1.22439	1.01973	0.889854	4.32392	2.11234	3.44932e-11	9.66193e-10	up	yes
ENSRNOG00000010065	Dgkh	ENSRNOT00000058079	GO:0000166(nucleotide binding);GO:0003951(NAD+ kinase activity);GO:0004143(diacylglycerol kinase activity);GO:0005515(protein binding);GO:0005524(ATP binding);GO:0005737(cytoplasm);GO:0005768(endosome);GO:0007165(signal transduction);GO:0007205(protein kinase C-activating G protein-coupled receptor signaling pathway);GO:0016301(kinase activity);GO:0016310(phosphorylation);GO:0016740(transferase a…	00561(Glycerolipid metabolism);00564(Glycerophospholipid metabolism);04070(Phosphatidylinositol signaling system);04072(Phospholipase D signaling pathway);05231(Choline metabolism in cancer)	K00901	EC:2.7.1.107	diacylglycerol kinase, eta [Source:RGD Symbol;Acc:1561955]	protein_coding	0.523206	0.648663	0.619768	0.899867	1.12423	2.0166	1.51184	1.06528	0.470711	-1.08709	0.000102313	0.000727452	down	yes
ENSRNOG00000058568	Dhrs9	ENSRNOT00000080525	GO:0002138(retinoic acid biosynthetic process);GO:0004022(alcohol dehydrogenase (NAD) activity);GO:0004745(retinol dehydrogenase activity);GO:0005783(endoplasmic reticulum);GO:0005789(endoplasmic reticulum membrane);GO:0006629(lipid metabolic process);GO:0008202(steroid metabolic process);GO:0008209(androgen metabolic process);GO:0016020(membrane);GO:0016491(oxidoreductase activity);GO:0030176(in…	00830(Retinol metabolism)	K11149	EC:1.1.-.-	dehydrogenase/reductase 9 [Source:RGD Symbol;Acc:620655]	protein_coding	0.770577	0.921533	0.476158	0.361264	0.200905	0.288081	0.182762	0.058713	3.46293	1.79199	0.000109469	0.000770141	up	yes
ENSRNOG00000003891	Dio2	ENSRNOT00000005162	GO:0005179(hormone activity);GO:0005576(extracellular region);GO:0007165(signal transduction)	NA	NA	NA	Putative preoptic regulatory factor 1 [Source:UniProtKB/Swiss-Prot;Acc:P18889]	protein_coding	3.00853	4.3629	6.29248	2.44631	7.31055	12.6937	11.3348	10.8679	0.381695	-1.38951	1.22935e-05	0.000111409	down	yes
ENSRNOG00000015448	Dipk1c	ENSRNOT00000020858	NA	NA	NA	NA	divergent protein kinase domain 1C [Source:RGD Symbol;Acc:1559694]	protein_coding	0.599811	1.13708	1.35994	1.03524	5.70063	4.38687	5.78306	4.80302	0.199872	-2.32285	1.75314e-15	9.07794e-14	down	yes
ENSRNOG00000032085	Dlec1	ENSRNOT00000052275	GO:0005737(cytoplasm);GO:0005829(cytosol);GO:0008285(negative regulation of cell population proliferation)	NA	NA	NA	deleted in lung and esophageal cancer 1 [Source:RGD Symbol;Acc:1561649]	protein_coding	0.114595	0.158597	0.17986	0.314334	0.742419	0.47615	0.391834	0.235035	0.415829	-1.26594	0.001578	0.00772866	down	yes
ENSRNOG00000010721	Dlgap5	ENSRNOT00000015553	GO:0004721(phosphoprotein phosphatase activity);GO:0005634(nucleus);GO:0005739(mitochondrion);GO:0005815(microtubule organizing center);GO:0005829(cytosol);GO:0006470(protein dephosphorylation);GO:0023052(signaling);GO:0031616(spindle pole centrosome)	NA	K16804	NA	DLG associated protein 5 [Source:RGD Symbol;Acc:1311247]	protein_coding	0.866673	0.920956	0.63247	0.829509	0.336437	0.272128	0.32659	0.308378	2.61321	1.38582	2.75491e-05	0.000227906	up	yes
ENSRNOG00000014011	Dll4	ENSRNOT00000018970	GO:0000122(negative regulation of transcription by RNA polymerase II);GO:0001525(angiogenesis);GO:0001569(branching involved in blood vessel morphogenesis);GO:0001974(blood vessel remodeling);GO:0003208(cardiac ventricle morphogenesis);GO:0003209(cardiac atrium morphogenesis);GO:0003222(ventricular trabecula myocardium morphogenesis);GO:0003344(pericardium morphogenesis);GO:0005112(Notch binding)…	01522(Endocrine resistance);04330(Notch signaling pathway);04658(Th1 and Th2 cell differentiation);05200(Pathways in cancer);05224(Breast cancer)	K06051	NA	delta like canonical Notch ligand 4 [Source:RGD Symbol;Acc:1309740]	protein_coding	1.90213	1.26244	1.02381	1.48192	0.992779	0.340995	0.662291	0.626431	2.16218	1.11249	0.000599554	0.00339991	up	yes
ENSRNOG00000055934	Dmkn	ENSRNOT00000093144;ENSRNOT00000093612;ENSRNOT00000084799	GO:0005615(extracellular space);GO:1903575(cornified envelope assembly);GO:1903575(cornified envelope assembly)	NA	NA	NA	dermokine [Source:RGD Symbol;Acc:1561521]	protein_coding	0.472036	1.6254	0.493596	1.62258	0.487687	0.0620826	0.0483124	0.0698831	6.30814	2.65721	8.36566e-05	0.00061032	up	yes
ENSRNOG00000002167	Dmp1	ENSRNOT00000061224	GO:0001503(ossification);GO:0005634(nucleus);GO:0010811(positive regulation of cell-substrate adhesion);GO:0030198(extracellular matrix organization);GO:0031012(extracellular matrix);GO:0050840(extracellular matrix binding);GO:0070173(regulation of enamel mineralization)	NA	NA	NA	dentin matrix acidic phosphoprotein 1 [Source:RGD Symbol;Acc:2508]	protein_coding	0.612351	0.14724	0.152242	0.397542	0	0.089565	0.03899	0.091794	5.94228	2.57102	0.000259538	0.00164189	up	yes
ENSRNOG00000023213	Dmrtb1	ENSRNOT00000057341	GO:0003677(DNA binding);GO:0003700(DNA-binding transcription factor activity);GO:0005634(nucleus);GO:0006355(regulation of transcription, DNA-templated);GO:0042803(protein homodimerization activity);GO:0043565(sequence-specific DNA binding);GO:0046872(metal ion binding)	NA	K19492	NA	DMRT-like family B with proline-rich C-terminal, 1 [Source:RGD Symbol;Acc:1560921]	protein_coding	0.483603	0.627773	0.615962	0.504465	2.56534	1.06251	1.07872	2.18034	0.324065	-1.62565	3.39298e-05	0.000274202	down	yes
ENSRNOG00000059865	Dnah12	ENSRNOT00000079215	GO:0003777(microtubule motor activity);GO:0005524(ATP binding);GO:0007018(microtubule-based movement);GO:0030286(dynein complex)	05016(Huntington disease)	K10408	NA	dynein, axonemal, heavy chain 12 [Source:RGD Symbol;Acc:619990]	protein_coding	0.224073	0.188755	0.187568	0.576596	0.844699	0.562313	0.644299	0.324359	0.495436	-1.01323	0.00445688	0.0184097	down	yes
ENSRNOG00000053498	Dnajc22	ENSRNOT00000087932	GO:0016020(membrane);GO:0016021(integral component of membrane)	NA	K19370	NA	DnaJ heat shock protein family (Hsp40) member C22 [Source:RGD Symbol;Acc:1311098]	protein_coding	0.556439	0.660712	0.28068	0.728286	0.044099	0.252775	0.155304	0.090638	4.10105	2.03599	0.000113417	0.000794283	up	yes
ENSRNOG00000015894	Dock8	ENSRNOT00000015668;ENSRNOT00000093049;ENSRNOT00000093105;ENSRNOT00000092934;ENSRNOT00000093090;ENSRNOT00000092734;ENSRNOT00000093102	GO:0001771(immunological synapse formation);GO:0005085(guanyl-nucleotide exchange factor activity);GO:0005737(cytoplasm);GO:0007264(small GTPase mediated signal transduction);GO:0031252(cell leading edge);GO:0031256(leading edge membrane);GO:0036336(dendritic cell migration);GO:0043547(positive regulation of GTPase activity);GO:0061485(memory T cell proliferation);GO:0070233(negative regulation o…	NA	K21852	NA	dedicator of cytokinesis 8 [Source:RGD Symbol;Acc:1561588]	protein_coding;retained_intron	1.3355	1.46262	0.858976	1.41949	0.469722	0.40073	0.53989	0.508008	2.64633	1.40399	5.84473e-10	1.31798e-08	up	yes
ENSRNOG00000013922	Dok2	ENSRNOT00000018725	GO:0005068(transmembrane receptor protein tyrosine kinase adaptor activity);GO:0007169(transmembrane receptor protein tyrosine kinase signaling pathway);GO:0007265(Ras protein signal transduction)	NA	NA	NA	docking protein 2 [Source:RGD Symbol;Acc:1310966]	protein_coding	2.1955	2.27284	1	2.26241	0.700706	0.882398	0.986678	0.852282	2.25909	1.17574	0.000182968	0.00121186	up	yes
ENSRNOG00000013564	Dok3	ENSRNOT00000018232	GO:0005737(cytoplasm);GO:0005886(plasma membrane);GO:0007265(Ras protein signal transduction);GO:0016020(membrane)	NA	NA	NA	docking protein 3 [Source:RGD Symbol;Acc:1311840]	protein_coding	2.46411	2.3359	1.52467	2.7784	1.11048	0.675208	0.862431	0.531685	2.86278	1.51742	1.09728e-05	0.000100566	up	yes
ENSRNOG00000013196	Dok5	ENSRNOT00000017654	GO:0007169(transmembrane receptor protein tyrosine kinase signaling pathway);GO:0016301(kinase activity);GO:0016310(phosphorylation);GO:0030182(neuron differentiation);GO:0043410(positive regulation of MAPK cascade);GO:0051386(regulation of neurotrophin TRK receptor signaling pathway)	NA	NA	NA	docking protein 5 [Source:RGD Symbol;Acc:1562846]	protein_coding	8.62601	7.34732	8.32041	15.3085	4.47012	4.12667	3.31027	4.49734	2.41413	1.2715	1.84111e-07	2.61445e-06	up	yes
ENSRNOG00000008086	Dpf3	ENSRNOT00000010926	GO:0000123(histone acetyltransferase complex);GO:0000790(nuclear chromatin);GO:0003674(molecular_function);GO:0003676(nucleic acid binding);GO:0004402(histone acetyltransferase activity);GO:0005575(cellular_component);GO:0005634(nucleus);GO:0005654(nucleoplasm);GO:0007399(nervous system development);GO:0008150(biological_process);GO:0008270(zinc ion binding);GO:0016573(histone acetylation);GO:004…	04714(Thermogenesis);05225(Hepatocellular carcinoma)	K22198	NA	double PHD fingers 3 [Source:RGD Symbol;Acc:1309052]	protein_coding	2.01908	1.60891	2.29574	1.5825	3.78736	5.34812	3.90105	3.97024	0.441367	-1.17995	7.85818e-06	7.45371e-05	down	yes
ENSRNOG00000002947	Dpt	ENSRNOT00000077070;ENSRNOT00000075996;ENSRNOT00000079796;ENSRNOT00000066119	GO:0008285(negative regulation of cell population proliferation);GO:0030199(collagen fibril organization);GO:0030199(collagen fibril organization)	NA	NA	NA	dermatopontin [Source:RGD Symbol;Acc:1307176]	protein_coding	0.751874	1.23996	0.723922	1.93352	0.797917	0.326009	0.282627	0.29332	2.73507	1.45158	0.00109092	0.0056546	up	yes
ENSRNOG00000017105	Dpyd	ENSRNOT00000055723;ENSRNOT00000072735;ENSRNOT00000086125	GO:0003824(catalytic activity);GO:0005737(cytoplasm);GO:0005829(cytosol);GO:0006145(purine nucleobase catabolic process);GO:0006208(pyrimidine nucleobase catabolic process);GO:0006210(thymine catabolic process);GO:0006212(uracil catabolic process);GO:0006214(thymidine catabolic process);GO:0016491(oxidoreductase activity);GO:0016627(oxidoreductase activity, acting on the CH-CH group of donors);GO…	00240(Pyrimidine metabolism);00410(beta-Alanine metabolism);00770(Pantothenate and CoA biosynthesis);00983(Drug metabolism - other enzymes);00983(Drug metabolism - other enzymes)	K00207	EC:1.3.1.2	dihydropyrimidine dehydrogenase [Source:RGD Symbol;Acc:621218]	protein_coding	0.769844	0.858881	0.79515	0.639841	1.68877	2.13036	1.62248	1.72192	0.427683	-1.22539	7.94215e-08	1.2202e-06	down	yes
ENSRNOG00000038916	Dram1	ENSRNOT00000059487	GO:0005737(cytoplasm);GO:0005764(lysosome);GO:0010506(regulation of autophagy);GO:0016020(membrane);GO:0016021(integral component of membrane)	NA	K21955	NA	DNA-damage regulated autophagy modulator 1 [Source:RGD Symbol;Acc:1598133]	protein_coding	0.908947	1.059	0.418394	1.09877	0.400259	0.39404	0.279106	0.240074	2.65335	1.40781	0.000339933	0.00208363	up	yes
ENSRNOG00000005338	Drd5	ENSRNOT00000007074	GO:0001588(dopamine neurotransmitter receptor activity, coupled via Gs);GO:0001963(synaptic transmission, dopaminergic);GO:0001975(response to amphetamine);GO:0001992(regulation of systemic arterial blood pressure by vasopressin);GO:0001994(norepinephrine-epinephrine vasoconstriction involved in regulation of systemic arterial blood pressure);GO:0004930(G protein-coupled receptor activity);GO:000…	04020(Calcium signaling pathway);04024(cAMP signaling pathway);04080(Neuroactive ligand-receptor interaction);04728(Dopaminergic synapse)	K05840	NA	dopamine receptor D5 [Source:RGD Symbol;Acc:2523]	protein_coding	1.96426	1.42013	1.93568	3.20157	1.3754	0.828173	0.877382	0.262653	2.54864	1.34973	0.00195006	0.00921916	up	yes
ENSRNOG00000026502	Dscc1	ENSRNOT00000036399	GO:0000775(chromosome, centromeric region);GO:0000785(chromatin);GO:0003689(DNA clamp loader activity);GO:0005654(nucleoplasm);GO:0006275(regulation of DNA replication);GO:0007064(mitotic sister chromatid cohesion);GO:0017116(single-stranded DNA helicase activity);GO:0031390(Ctf18 RFC-like complex);GO:0032508(DNA duplex unwinding);GO:0034088(maintenance of mitotic sister chromatid cohesion);GO:00…	NA	K11271	NA	DNA replication and sister chromatid cohesion 1 [Source:RGD Symbol;Acc:1561749]	protein_coding	1.19504	1.28856	0.759421	1.08962	0.413366	0.588146	0.30298	0.371696	2.58482	1.37006	0.000277031	0.00174252	up	yes
ENSRNOG00000016632	Dsg3	ENSRNOT00000091816	GO:0005509(calcium ion binding);GO:0005886(plasma membrane);GO:0005911(cell-cell junction);GO:0007155(cell adhesion);GO:0007156(homophilic cell adhesion via plasma membrane adhesion molecules);GO:0016020(membrane);GO:0016021(integral component of membrane);GO:0030057(desmosome);GO:0098609(cell-cell adhesion)	NA	K07598	NA	desmoglein 3 [Source:RGD Symbol;Acc:1592103]	protein_coding	0.031073	0.157665	0.058263	0.20976	0	0	0.008796	0	51.9283	5.69845	3.73874e-11	1.03228e-09	up	yes
ENSRNOG00000004195	Dtl	ENSRNOT00000005576	GO:0000209(protein polyubiquitination);GO:0004842(ubiquitin-protein transferase activity);GO:0005515(protein binding);GO:0005634(nucleus);GO:0005730(nucleolus);GO:0005813(centrosome);GO:0005829(cytosol);GO:0006511(ubiquitin-dependent protein catabolic process);GO:0006513(protein monoubiquitination);GO:0006974(cellular response to DNA damage stimulus);GO:0009411(response to UV);GO:0010971(positive…	NA	K11790	NA	denticleless E3 ubiquitin protein ligase homolog [Source:RGD Symbol;Acc:1310439]	protein_coding	0.613218	0.482894	0.415393	0.386775	0.147228	0.143397	0.120074	0.024338	4.36349	2.12548	2.75784e-06	2.92704e-05	up	yes
ENSRNOG00000023400	Dtx3l	ENSRNOT00000039215	GO:0002230(positive regulation of defense response to virus by host);GO:0004842(ubiquitin-protein transferase activity);GO:0004857(enzyme inhibitor activity);GO:0005634(nucleus);GO:0005654(nucleoplasm);GO:0005737(cytoplasm);GO:0005764(lysosome);GO:0005769(early endosome);GO:0005829(cytosol);GO:0006302(double-strand break repair);GO:0006511(ubiquitin-dependent protein catabolic process);GO:0006974…	04330(Notch signaling pathway)	K06058	EC:2.3.2.27	deltex E3 ubiquitin ligase 3L [Source:RGD Symbol;Acc:1565144]	protein_coding	1.0097	1.19442	1.79301	1.02822	0.443471	0.370636	0.323517	0.313654	3.46271	1.7919	7.39329e-10	1.64785e-08	up	yes
ENSRNOG00000003977	Dusp1	ENSRNOT00000005383	GO:0000188(inactivation of MAPK activity);GO:0004721(phosphoprotein phosphatase activity);GO:0004722(protein serine/threonine phosphatase activity);GO:0004725(protein tyrosine phosphatase activity);GO:0005634(nucleus);GO:0005737(cytoplasm);GO:0006470(protein dephosphorylation);GO:0007049(cell cycle);GO:0007162(negative regulation of cell adhesion);GO:0008138(protein tyrosine/serine/threonine phos…	04010(MAPK signaling pathway);04726(Serotonergic synapse);05418(Fluid shear stress and atherosclerosis)	K21278	3.1.3.48;EC:3.1.3.16	dual specificity phosphatase 1 [Source:RGD Symbol;Acc:620897]	protein_coding	56.0385	23.3745	13.0727	13.8086	12.3272	13.7341	7.43112	5.8186	2.70393	1.43506	0.000263677	0.00166602	up	yes
ENSRNOG00000008534	Dusp15	ENSRNOT00000011350;ENSRNOT00000072663	GO:0000122(negative regulation of transcription by RNA polymerase II);GO:0004721(phosphoprotein phosphatase activity);GO:0004725(protein tyrosine phosphatase activity);GO:0005829(cytosol);GO:0005886(plasma membrane);GO:0006470(protein dephosphorylation);GO:0007179(transforming growth factor beta receptor signaling pathway);GO:0008138(protein tyrosine/serine/threonine phosphatase activity);GO:0016…	NA	K14165	3.1.3.48;EC:3.1.3.16	dual specificity phosphatase 15 [Source:RGD Symbol;Acc:1305990]	protein_coding	4.45137	6.20844	6.80949	5.30397	13.6876	12.0645	15.5028	10.1084	0.443376	-1.1734	3.73633e-12	1.25735e-10	down	yes
ENSRNOG00000011518	Dusp26	ENSRNOT00000015725;ENSRNOT00000092758	GO:0000122(negative regulation of transcription by RNA polymerase II);GO:0001102(RNA polymerase II activating transcription factor binding);GO:0002039(p53 binding);GO:0004647(phosphoserine phosphatase activity);GO:0004721(phosphoprotein phosphatase activity);GO:0004725(protein tyrosine phosphatase activity);GO:0005634(nucleus);GO:0005737(cytoplasm);GO:0005794(Golgi apparatus);GO:0006470(protein d…	NA	K14165	3.1.3.48;EC:3.1.3.16	dual specificity phosphatase 26 [Source:RGD Symbol;Acc:1310090]	protein_coding;retained_intron	20.9061	19.618	30.9364	36.9206	19.664	8.46062	14.5836	8.59148	2.11271	1.07909	3.1354e-05	0.000255534	up	yes
ENSRNOG00000032788	Dysf	ENSRNOT00000085765;ENSRNOT00000064536	GO:0001525(angiogenesis);GO:0001778(plasma membrane repair);GO:0001938(positive regulation of endothelial cell proliferation);GO:0002280(monocyte activation involved in immune response);GO:0002281(macrophage activation involved in immune response);GO:0003674(molecular_function);GO:0005509(calcium ion binding);GO:0005543(phospholipid binding);GO:0005544(calcium-dependent phospholipid binding);GO:0…	NA	K18261	NA	dysferlin [Source:RGD Symbol;Acc:1311023]	protein_coding	0.830296	0.439832	0.260573	0.780455	0.267076	0.320207	0.321783	0.24609	2.00073	1.00053	0.0081004	0.030069	up	yes
ENSRNOG00000010760	E2f5	ENSRNOT00000044847	GO:0001650(fibrillar center);GO:0003677(DNA binding);GO:0003700(DNA-binding transcription factor activity);GO:0005634(nucleus);GO:0005667(transcription factor complex);GO:0005730(nucleolus);GO:0005737(cytoplasm);GO:0006355(regulation of transcription, DNA-templated);GO:0008134(transcription factor binding);GO:0009887(animal organ morphogenesis);GO:0046983(protein dimerization activity);GO:0051726…	04110(Cell cycle);04218(Cellular senescence);04350(TGF-beta signaling pathway)	K04682	NA	E2F transcription factor 5 [Source:RGD Symbol;Acc:621357]	protein_coding	10.6029	8.96237	7.60053	8.58894	4.2775	4.58717	4.56544	4.0942	2.04029	1.02878	3.6728e-06	3.80108e-05	up	yes
ENSRNOG00000026252	E2f7	ENSRNOT00000031986	GO:0003677(DNA binding);GO:0003700(DNA-binding transcription factor activity);GO:0005634(nucleus);GO:0005667(transcription factor complex);GO:0006355(regulation of transcription, DNA-templated)	NA	K09391	NA	E2F transcription factor 7 [Source:RGD Symbol;Acc:1310258]	protein_coding	0.157494	0.294283	0.253379	0.289843	0.064874	0.034721	0	0	9.99045	3.32055	2.7202e-07	3.69884e-06	up	yes
ENSRNOG00000022537	E2f8	ENSRNOT00000035512	GO:0000122(negative regulation of transcription by RNA polymerase II);GO:0000978(RNA polymerase II proximal promoter sequence-specific DNA binding);GO:0000987(proximal promoter sequence-specific DNA binding);GO:0001227(DNA-binding transcription repressor activity, RNA polymerase II-specific);GO:0001890(placenta development);GO:0002040(sprouting angiogenesis);GO:0003677(DNA binding);GO:0003700(DNA…	NA	K09391	NA	E2F transcription factor 8 [Source:RGD Symbol;Acc:1308091]	protein_coding	0.458674	0.340945	0.299316	0.506765	0.064799	0.086742	0.160699	0	5.14252	2.36248	5.80303e-05	0.000439413	up	yes
ENSRNOG00000014241	Ece1	ENSRNOT00000077742;ENSRNOT00000067616	GO:0001921(positive regulation of receptor recycling);GO:0004175(endopeptidase activity);GO:0004222(metalloendopeptidase activity);GO:0005768(endosome);GO:0006508(proteolysis);GO:0007507(heart development);GO:0008237(metallopeptidase activity);GO:0008270(zinc ion binding);GO:0009897(external side of plasma membrane);GO:0010814(substance P catabolic process);GO:0010815(bradykinin catabolic process…	NA	K01415	EC:3.4.24.71	endothelin converting enzyme 1 [Source:RGD Symbol;Acc:620293]	protein_coding	22.1448	19.4676	16.6066	26.4001	9.60935	8.57998	10.4122	9.01042	2.24979	1.16979	9.02601e-15	4.1685e-13	up	yes
ENSRNOG00000019447	Ecel1	ENSRNOT00000026387	GO:0003016(respiratory system process);GO:0004222(metalloendopeptidase activity);GO:0006508(proteolysis);GO:0007218(neuropeptide signaling pathway);GO:0008237(metallopeptidase activity);GO:0016020(membrane);GO:0016021(integral component of membrane)	NA	K09610	EC:3.4.24.-	endothelin converting enzyme-like 1 [Source:RGD Symbol;Acc:61806]	protein_coding	1.3104	1.67156	1.34554	1.70661	0.601154	0.112369	0.151864	0.146728	5.96189	2.57577	1.79753e-09	3.75092e-08	up	yes
ENSRNOG00000029333	Echdc2	ENSRNOT00000047653	GO:0003824(catalytic activity);GO:0004300(enoyl-CoA hydratase activity);GO:0005739(mitochondrion);GO:0006635(fatty acid beta-oxidation)	NA	NA	NA	enoyl CoA hydratase domain containing 2 [Source:RGD Symbol;Acc:1308525]	protein_coding	2.51899	3.06826	1.61024	1.23255	4.50195	6.94602	5.73066	9.48042	0.316217	-1.66101	2.216e-07	3.08415e-06	down	yes
ENSRNOG00000021166	Ecm1	ENSRNOT00000028740	GO:0001503(ossification);GO:0001525(angiogenesis);GO:0001938(positive regulation of endothelial cell proliferation);GO:0001960(negative regulation of cytokine-mediated signaling pathway);GO:0002020(protease binding);GO:0002063(chondrocyte development);GO:0002828(regulation of type 2 immune response);GO:0003416(endochondral bone growth);GO:0003674(molecular_function);GO:0005134(interleukin-2 recep…	NA	NA	NA	extracellular matrix protein 1 [Source:RGD Symbol;Acc:620357]	protein_coding	4.13203	3.97976	1.759	5.14644	2.13158	1.51731	1.48371	1.19312	2.374	1.24732	9.41247e-05	0.000674846	up	yes
ENSRNOG00000039593	Ecscr	ENSRNOT00000072580	GO:0005829(cytosol);GO:0005886(plasma membrane);GO:0016020(membrane);GO:0016021(integral component of membrane);GO:0016525(negative regulation of angiogenesis);GO:1901800(positive regulation of proteasomal protein catabolic process);GO:2000353(positive regulation of endothelial cell apoptotic process)	NA	NA	NA	endothelial cell surface expressed chemotaxis and apoptosis regulator [Source:RGD Symbol;Acc:1594804]	protein_coding	3.66335	3.17933	1.64904	3.3007	0.41563	0.264042	0.551484	0.268293	7.8645	2.97536	7.05128e-14	2.93086e-12	up	yes
ENSRNOG00000024365	Ect2	ENSRNOT00000018055;ENSRNOT00000093010	GO:0000281(mitotic cytokinesis);GO:0000902(cell morphogenesis);GO:0005085(guanyl-nucleotide exchange factor activity);GO:0005089(Rho guanyl-nucleotide exchange factor activity);GO:0005096(GTPase activator activity);GO:0005634(nucleus);GO:0005737(cytoplasm);GO:0005829(cytosol);GO:0005911(cell-cell junction);GO:0005923(bicellular tight junction);GO:0017048(Rho GTPase binding);GO:0030496(midbody);GO…	NA	K20704	NA	epithelial cell transforming 2 [Source:RGD Symbol;Acc:1308524]	protein_coding;processed_transcript	0.400932	0.579373	0.360689	0.530039	0.133432	0.184751	0.158053	0.126505	3.10421	1.63423	5.0979e-06	5.06791e-05	up	yes
ENSRNOG00000014361	Edn1	ENSRNOT00000019361	GO:0000122(negative regulation of transcription by RNA polymerase II);GO:0001501(skeletal system development);GO:0001516(prostaglandin biosynthetic process);GO:0001569(branching involved in blood vessel morphogenesis);GO:0001666(response to hypoxia);GO:0001701(in utero embryonic development);GO:0001821(histamine secretion);GO:0003100(regulation of systemic arterial blood pressure by endothelin);G…	04024(cAMP signaling pathway);04066(HIF-1 signaling pathway);04080(Neuroactive ligand-receptor interaction);04270(Vascular smooth muscle contraction);04668(TNF signaling pathway);04916(Melanogenesis);04924(Renin secretion);04926(Relaxin signaling pathway);04933(AGE-RAGE signaling pathway in diabetic complications);05200(Pathways in cancer);05410(Hypertrophic cardiomyopathy (HCM));05418(Fluid shea…	K16366	NA	endothelin 1 [Source:RGD Symbol;Acc:2532]	protein_coding	1.86382	1.14195	0.797924	1.13659	0.597217	0.60402	0.487883	0.341055	2.43343	1.28299	0.000958199	0.00506223	up	yes
ENSRNOG00000007477	Edn3	ENSRNOT00000009826	GO:0005576(extracellular region);GO:0019229(regulation of vasoconstriction)	04024(cAMP signaling pathway);04080(Neuroactive ligand-receptor interaction);04270(Vascular smooth muscle contraction);04924(Renin secretion)	K05227	NA	endothelin 3 [Source:RGD Symbol;Acc:2534]	protein_coding	0.19648	0.334566	0.080362	0.682377	1.33654	1.10791	1.12888	1.16956	0.272784	-1.87417	6.92948e-05	0.00051632	down	yes
ENSRNOG00000029529	Eef1akmt4	ENSRNOT00000002334	GO:0008168(methyltransferase activity);GO:0016279(protein-lysine N-methyltransferase activity);GO:0018022(peptidyl-lysine methylation);GO:0032259(methylation)	NA	K22857	EC:2.1.1.-	EEF1A lysine methyltransferase 4 [Source:RGD Symbol;Acc:7732114]	protein_coding	4.09004	3.87747	2.73473	3.73451	0.826723	1.53839	0.860752	1.35709	3.1501	1.6554	5.32563e-07	6.74097e-06	up	yes
ENSRNOG00000009787	Efcc1	ENSRNOT00000013274	GO:0005509(calcium ion binding);GO:0005829(cytosol)	NA	NA	NA	EF-hand and coiled-coil domain containing 1 [Source:RGD Symbol;Acc:1596494]	protein_coding	0.140183	0.378346	0.1767	0.374865	0.680756	0.490448	0.335021	0.908957	0.44307	-1.17439	0.00779752	0.0291701	down	yes
ENSRNOG00000053979	Egf	ENSRNOT00000089504;ENSRNOT00000087007	GO:0005509(calcium ion binding);GO:0016020(membrane);GO:0016021(integral component of membrane);GO:0016021(integral component of membrane)	NA	NA	NA	epidermal growth factor [Source:RGD Symbol;Acc:2542]	protein_coding	0.0784355	0.286291	0.162714	0.131827	0.479547	0.143607	0.556456	0.497228	0.393162	-1.34681	0.00367827	0.0158168	down	yes
ENSRNOG00000012058	Egflam	ENSRNOT00000016722	GO:0005509(calcium ion binding);GO:0005515(protein binding);GO:0005539(glycosaminoglycan binding);GO:0005604(basement membrane);GO:0005614(interstitial matrix);GO:0010811(positive regulation of cell-substrate adhesion);GO:0019800(peptide cross-linking via chondroitin 4-sulfate glycosaminoglycan);GO:0030198(extracellular matrix organization);GO:0031012(extracellular matrix)	NA	NA	NA	EGF-like, fibronectin type III and laminin G domains [Source:RGD Symbol;Acc:1306592]	protein_coding	0.347645	0.811833	0.639494	1.10898	1.3516	1.61093	1.86451	1.62789	0.450501	-1.1504	8.43597e-05	0.000614575	down	yes
ENSRNOG00000000640	Egr2	ENSRNOT00000000792	GO:0000978(RNA polymerase II proximal promoter sequence-specific DNA binding);GO:0000981(DNA-binding transcription factor activity, RNA polymerase II-specific);GO:0001102(RNA polymerase II activating transcription factor binding);GO:0001228(DNA-binding transcription activator activity, RNA polymerase II-specific);GO:0003676(nucleic acid binding);GO:0003677(DNA binding);GO:0003682(chromatin bindin…	04625(C-type lectin receptor signaling pathway);05161(Hepatitis B);05166(Human T-cell leukemia virus 1 infection);05203(Viral carcinogenesis)	K12496	NA	early growth response 2 [Source:RGD Symbol;Acc:621608]	protein_coding	34.4706	1.71138	1.12912	1.11324	0.616475	1.31678	0.968092	0.266908	12.1279	3.60026	8.35189e-05	0.000609605	up	yes
ENSRNOG00000015719	Egr4	ENSRNOT00000021097	GO:0003676(nucleic acid binding);GO:0043565(sequence-specific DNA binding);GO:0045944(positive regulation of transcription by RNA polymerase II)	NA	K12498	NA	early growth response 4 [Source:RGD Symbol;Acc:2546]	protein_coding	120.701	6.41689	7.56822	4.69299	8.81574	10.6775	6.70456	6.8352	4.2194	2.07704	0.00560366	0.0222365	up	yes
ENSRNOG00000011346	Ehd2	ENSRNOT00000017353	GO:0000166(nucleotide binding);GO:0005509(calcium ion binding);GO:0005515(protein binding);GO:0005524(ATP binding);GO:0005525(GTP binding);GO:0005737(cytoplasm);GO:0005768(endosome);GO:0005829(cytosol);GO:0005886(plasma membrane);GO:0005901(caveola);GO:0006897(endocytosis);GO:0010008(endosome membrane);GO:0015630(microtubule cytoskeleton);GO:0016020(membrane);GO:0016787(hydrolase activity);GO:001…	04144(Endocytosis)	K12469	NA	EH-domain containing 2 [Source:RGD Symbol;Acc:1560856]	protein_coding	9.62068	11.4999	6.75889	10.9617	2.69309	2.80661	2.94024	1.90952	3.75297	1.90803	2.06816e-18	1.45234e-16	up	yes
ENSRNOG00000012582	Eif4ebp1	ENSRNOT00000016885	GO:0000082(G1/S transition of mitotic cell cycle);GO:0002192(IRES-dependent translational initiation of linear mRNA);GO:0002931(response to ischemia);GO:0005634(nucleus);GO:0005737(cytoplasm);GO:0005829(cytosol);GO:0006417(regulation of translation);GO:0008190(eukaryotic initiation factor 4E binding);GO:0008286(insulin receptor signaling pathway);GO:0017148(negative regulation of translation);GO:…	01521(EGFR tyrosine kinase inhibitor resistance);03013(RNA transport);04012(ErbB signaling pathway);04066(HIF-1 signaling pathway);04150(mTOR signaling pathway);04151(PI3K-Akt signaling pathway);04152(AMPK signaling pathway);04211(Longevity regulating pathway);04218(Cellular senescence);04910(Insulin signaling pathway);05163(Human cytomegalovirus infection);05165(Human papillomavirus infection);0…	K07205	NA	eukaryotic translation initiation factor 4E binding protein 1 [Source:RGD Symbol;Acc:620259]	protein_coding	20.7167	18.1674	14.8974	19.8422	6.03072	6.0416	5.08479	4.65316	3.37564	1.75516	9.5035e-18	6.38229e-16	up	yes
ENSRNOG00000005352	Elf4	ENSRNOT00000044487	GO:0000978(RNA polymerase II proximal promoter sequence-specific DNA binding);GO:0000981(DNA-binding transcription factor activity, RNA polymerase II-specific);GO:0001228(DNA-binding transcription activator activity, RNA polymerase II-specific);GO:0001787(natural killer cell proliferation);GO:0001866(NK T cell proliferation);GO:0003677(DNA binding);GO:0003700(DNA-binding transcription factor acti…	NA	K09428	NA	E74 like ETS transcription factor 4 [Source:RGD Symbol;Acc:1560743]	protein_coding	1.473	0.991696	0.774589	1.95263	0.143336	0.296453	0.237168	0.223984	5.76277	2.52676	4.36853e-10	1.01793e-08	up	yes
ENSRNOG00000001469	Eln	ENSRNOT00000032780;ENSRNOT00000040069	GO:0003151(outflow tract morphogenesis);GO:0005201(extracellular matrix structural constituent);GO:0007519(skeletal muscle tissue development);GO:0030198(extracellular matrix organization);GO:0030833(regulation of actin filament polymerization);GO:0043149(stress fiber assembly);GO:0050840(extracellular matrix binding);GO:0062023(collagen-containing extracellular matrix);GO:0071953(elastic fiber);…	04974(Protein digestion and absorption);04974(Protein digestion and absorption)	K14211	NA	elastin [Source:RGD Symbol;Acc:67394]	protein_coding	6.19259	2.72446	2.03976	21.3915	2.79045	2.917	3.12712	1.20164	3.22316	1.68848	0.00194218	0.00918759	up	yes
ENSRNOG00000014837	Emilin2	ENSRNOT00000056272	GO:0005515(protein binding);GO:0005576(extracellular region)	NA	NA	NA	elastin microfibril interfacer 2 [Source:RGD Symbol;Acc:1305343]	protein_coding	4.09231	3.30835	1.21262	4.58906	1.31147	1.57854	1.36678	2.10885	2.074	1.05242	0.00214805	0.00996525	up	yes
ENSRNOG00000008676	Emp1	ENSRNOT00000011580;ENSRNOT00000079785	GO:0003674(molecular_function);GO:0005886(plasma membrane);GO:0008150(biological_process);GO:0008219(cell death);GO:0016020(membrane);GO:0016021(integral component of membrane);GO:0016049(cell growth);GO:0032060(bleb assembly);GO:0032060(bleb assembly)	NA	NA	NA	epithelial membrane protein 1 [Source:RGD Symbol;Acc:2552]	protein_coding	28.0964	20.3125	19.8762	23.7026	1.38318	1.44931	1.30377	1.6189	15.9835	3.99851	1.60157e-115	2.46305e-111	up	yes
ENSRNOG00000021104	Emp3	ENSRNOT00000028656	GO:0005886(plasma membrane);GO:0008219(cell death);GO:0016020(membrane);GO:0016021(integral component of membrane);GO:0016049(cell growth);GO:0032060(bleb assembly)	NA	NA	NA	epithelial membrane protein 3 [Source:RGD Symbol;Acc:621094]	protein_coding	20.7039	24.7979	10.706	19.0269	1.89165	3.1869	1.35095	2.08914	8.83178	3.1427	1.62914e-22	1.69288e-20	up	yes
ENSRNOG00000050190	Eng	ENSRNOT00000071801;ENSRNOT00000074562	GO:0001570(vasculogenesis);GO:0001934(positive regulation of protein phosphorylation);GO:0005024(transforming growth factor beta-activated receptor activity);GO:0005072(transforming growth factor beta receptor, cytoplasmic mediator activity);GO:0005114(type II transforming growth factor beta receptor binding);GO:0005534(galactose binding);GO:0005539(glycosaminoglycan binding);GO:0005615(extracell…	NA	K06526	NA	endoglin [Source:RGD Symbol;Acc:1593188]	protein_coding	15.2187	14.0387	8.31207	17.9843	5.98686	6.22845	7.05857	5.10096	2.27914	1.18849	6.48458e-09	1.22816e-07	up	yes
ENSRNOG00000030622	Enox2	ENSRNOT00000093185;ENSRNOT00000093636;ENSRNOT00000048498	GO:0003676(nucleic acid binding);GO:0003723(RNA binding);GO:0007624(ultradian rhythm);GO:0009897(external side of plasma membrane);GO:0015035(protein disulfide oxidoreductase activity);GO:0016491(oxidoreductase activity);GO:0055114(oxidation-reduction process);GO:0055114(oxidation-reduction process)	NA	NA	NA	ecto-NOX disulfide-thiol exchanger 2 [Source:RGD Symbol;Acc:1563643]	protein_coding;nonsense_mediated_decay	1.17165	0.913153	1.13209	0.609492	1.47612	1.93086	2.28933	2.43039	0.47084	-1.08669	7.15067e-05	0.000531514	down	yes
ENSRNOG00000004089	Enpp2	ENSRNOT00000051139;ENSRNOT00000005561	GO:0003676(nucleic acid binding);GO:0003824(catalytic activity);GO:0004528(phosphodiesterase I activity);GO:0004551(nucleotide diphosphatase activity);GO:0004622(lysophospholipase activity);GO:0005044(scavenger receptor activity);GO:0005509(calcium ion binding);GO:0005615(extracellular space);GO:0006644(phospholipid metabolic process);GO:0006897(endocytosis);GO:0006935(chemotaxis);GO:0006955(immu…	00565(Ether lipid metabolism);00565(Ether lipid metabolism)	K01122	EC:3.1.4.39	ectonucleotide pyrophosphatase/phosphodiesterase 2 [Source:RGD Symbol;Acc:69298]	protein_coding	6.60906	13.3978	13.0809	14.87	124.202	28.8203	26.8773	35.8989	0.222233	-2.16985	3.27737e-08	5.44306e-07	down	yes
ENSRNOG00000013791	Enpp3	ENSRNOT00000018695	GO:0002276(basophil activation involved in immune response);GO:0003676(nucleic acid binding);GO:0003824(catalytic activity);GO:0004528(phosphodiesterase I activity);GO:0004551(nucleotide diphosphatase activity);GO:0005044(scavenger receptor activity);GO:0005509(calcium ion binding);GO:0005576(extracellular region);GO:0005886(plasma membrane);GO:0006220(pyrimidine nucleotide metabolic process);GO:…	00230(Purine metabolism);00240(Pyrimidine metabolism);00500(Starch and sucrose metabolism);00740(Riboflavin metabolism);00760(Nicotinate and nicotinamide metabolism);00770(Pantothenate and CoA biosynthesis)	K01513	3.6.1.9;EC:3.1.4.1	ectonucleotide pyrophosphatase/phosphodiesterase 3 [Source:RGD Symbol;Acc:708511]	protein_coding	4.80889	2.53045	1.63917	4.65107	0.795244	0.193046	0.303391	0.155714	9.41663	3.23521	1.36769e-11	4.1405e-10	up	yes
ENSRNOG00000015667	Epcam	ENSRNOT00000021135	GO:0001657(ureteric bud development);GO:0005886(plasma membrane);GO:0005923(bicellular tight junction);GO:0008284(positive regulation of cell population proliferation);GO:0009986(cell surface);GO:0016020(membrane);GO:0016021(integral component of membrane);GO:0016323(basolateral plasma membrane);GO:0016324(apical plasma membrane);GO:0016328(lateral plasma membrane);GO:0023019(signal transduction …	NA	K06737	NA	epithelial cell adhesion molecule [Source:RGD Symbol;Acc:621365]	protein_coding	1.40979	2.57259	1.45784	3.24391	0.762802	0.271734	0.604	0.181666	4.77097	2.25428	7.19716e-07	8.82657e-06	up	yes
ENSRNOG00000009222	Epha2	ENSRNOT00000012328	GO:0000166(nucleotide binding);GO:0001501(skeletal system development);GO:0001568(blood vessel development);GO:0001570(vasculogenesis);GO:0001649(osteoblast differentiation);GO:0001818(negative regulation of cytokine production);GO:0002043(blood vessel endothelial cell proliferation involved in sprouting angiogenesis);GO:0004672(protein kinase activity);GO:0004713(protein tyrosine kinase activity…	04010(MAPK signaling pathway);04014(Ras signaling pathway);04015(Rap1 signaling pathway);04151(PI3K-Akt signaling pathway);04360(Axon guidance)	K05103	EC:2.7.10.1	Eph receptor A2 [Source:RGD Symbol;Acc:1307204]	protein_coding	1.12816	0.972021	0.74634	0.971074	0.390415	0.352075	0.298242	0.302814	2.84143	1.50662	6.28792e-07	7.86834e-06	up	yes
ENSRNOG00000013213	Epha4	ENSRNOT00000041689	GO:0000166(nucleotide binding);GO:0004672(protein kinase activity);GO:0004713(protein tyrosine kinase activity);GO:0004714(transmembrane receptor protein tyrosine kinase activity);GO:0005003(ephrin receptor activity);GO:0005004(GPI-linked ephrin receptor activity);GO:0005005(transmembrane-ephrin receptor activity);GO:0005515(protein binding);GO:0005524(ATP binding);GO:0005737(cytoplasm);GO:000574…	04360(Axon guidance)	K05105	EC:2.7.10.1	Eph receptor A4 [Source:RGD Symbol;Acc:1560587]	protein_coding	23.9548	27.5131	24.2161	22.5867	36.8704	56.9694	51.6574	53.0719	0.494895	-1.01481	3.94139e-12	1.31485e-10	down	yes
ENSRNOG00000007030	Epha7	ENSRNOT00000009899	GO:0000166(nucleotide binding);GO:0001934(positive regulation of protein phosphorylation);GO:0004672(protein kinase activity);GO:0004713(protein tyrosine kinase activity);GO:0004714(transmembrane receptor protein tyrosine kinase activity);GO:0005003(ephrin receptor activity);GO:0005004(GPI-linked ephrin receptor activity);GO:0005005(transmembrane-ephrin receptor activity);GO:0005515(protein bindi…	04360(Axon guidance)	K05108	EC:2.7.10.1	Eph receptor A7 [Source:RGD Symbol;Acc:70957]	protein_coding	11.604	12.7835	10.9057	11.4646	21.2294	35.4887	26.6727	36.2476	0.390826	-1.3554	1.47974e-15	7.71421e-14	down	yes
ENSRNOG00000013036	Epha8	ENSRNOT00000017559	GO:0000166(nucleotide binding);GO:0004672(protein kinase activity);GO:0004713(protein tyrosine kinase activity);GO:0004714(transmembrane receptor protein tyrosine kinase activity);GO:0005003(ephrin receptor activity);GO:0005004(GPI-linked ephrin receptor activity);GO:0005515(protein binding);GO:0005524(ATP binding);GO:0005887(integral component of plasma membrane);GO:0006468(protein phosphorylati…	04360(Axon guidance)	K05109	EC:2.7.10.1	Eph receptor A8 [Source:RGD Symbol;Acc:708543]	protein_coding	2.91015	4.95504	3.89188	0.991211	15.9466	28.8614	18.753	36.8785	0.126925	-2.97795	5.71889e-15	2.74846e-13	down	yes
ENSRNOG00000017286	Ephx2	ENSRNOT00000023385	GO:0000287(magnesium ion binding);GO:0003824(catalytic activity);GO:0004301(epoxide hydrolase activity);GO:0005777(peroxisome);GO:0005829(cytosol);GO:0010628(positive regulation of gene expression);GO:0015643(toxic substance binding);GO:0016311(dephosphorylation);GO:0016787(hydrolase activity);GO:0016791(phosphatase activity);GO:0042577(lipid phosphatase activity);GO:0042632(cholesterol homeostas…	00590(Arachidonic acid metabolism);04146(Peroxisome)	K08726	3.1.3.76;EC:3.3.2.10	epoxide hydrolase 2 [Source:RGD Symbol;Acc:620732]	protein_coding	2.36379	0.400711	3.90922	3.63936	7.23882	5.31739	7.3785	3.76059	0.435238	-1.20013	0.00569588	0.0225359	down	yes
ENSRNOG00000047137	Erbin	ENSRNOT00000075196	GO:0005176(ErbB-2 class receptor binding);GO:0005515(protein binding);GO:0005911(cell-cell junction);GO:0005913(cell-cell adherens junction);GO:0007165(signal transduction);GO:0008328(ionotropic glutamate receptor complex);GO:0014069(postsynaptic density);GO:0016323(basolateral plasma membrane);GO:0030054(cell junction);GO:0031594(neuromuscular junction);GO:0032088(negative regulation of NF-kappa…	04621(NOD-like receptor signaling pathway)	K12796	NA	erbb2 interacting protein [Source:RGD Symbol;Acc:1562952]	protein_coding	22.5335	27.6863	16.3678	26.454	8.51143	10.8816	9.12435	9.40801	2.45328	1.29471	7.81435e-15	3.63072e-13	up	yes
ENSRNOG00000003208	Ercc6l	ENSRNOT00000004310	GO:0005515(protein binding);GO:0005524(ATP binding);GO:0015616(DNA translocase activity)	NA	K20093	EC:3.6.4.12	ERCC excision repair 6 like, spindle assembly checkpoint helicase [Source:RGD Symbol;Acc:1565734]	protein_coding	0.319297	0.338133	0.315262	0.326716	0.016462	0.08484	0.119117	0.088809	4.2021	2.07111	6.44191e-06	6.23083e-05	up	yes
ENSRNOG00000021472	Ermn	ENSRNOT00000034449;ENSRNOT00000082604	GO:0001763(morphogenesis of a branching structure);GO:0003779(actin binding);GO:0005737(cytoplasm);GO:0005856(cytoskeleton);GO:0005938(cell cortex);GO:0007015(actin filament organization);GO:0008360(regulation of cell shape);GO:0030175(filopodium);GO:0031344(regulation of cell projection organization);GO:0033269(internode region of axon);GO:0033270(paranode region of axon);GO:0043025(neuronal cel…	NA	NA	NA	ermin [Source:RGD Symbol;Acc:1308367]	protein_coding	7.36991	13.25	15.538	12.7336	31.6465	33.2625	33.1682	36.1163	0.364336	-1.45666	1.66063e-15	8.62796e-14	down	yes
ENSRNOG00000012835	Espl1	ENSRNOT00000017314	GO:0000070(mitotic sister chromatid segregation);GO:0000212(meiotic spindle organization);GO:0000278(mitotic cell cycle);GO:0004197(cysteine-type endopeptidase activity);GO:0005634(nucleus);GO:0005737(cytoplasm);GO:0005813(centrosome);GO:0006508(proteolysis);GO:0007059(chromosome segregation);GO:0007127(meiosis I);GO:0008233(peptidase activity);GO:0008234(cysteine-type peptidase activity);GO:0045…	04110(Cell cycle);04114(Oocyte meiosis);05166(Human T-cell leukemia virus 1 infection)	K02365	EC:3.4.22.49	extra spindle pole bodies like 1, separase [Source:RGD Symbol;Acc:1306266]	protein_coding	0.165342	0.340034	0.218645	0.294471	0.065984	0.092398	0.071226	0.138045	2.77025	1.47002	0.000301728	0.00187713	up	yes
ENSRNOG00000060753	Esyt1	ENSRNOT00000082107	GO:0005783(endoplasmic reticulum);GO:0006869(lipid transport);GO:0008289(lipid binding);GO:0016020(membrane);GO:0016021(integral component of membrane);GO:0030176(integral component of endoplasmic reticulum membrane);GO:0042802(identical protein binding);GO:0061817(endoplasmic reticulum-plasma membrane tethering)	NA	NA	NA	extended synaptotagmin 1 [Source:RGD Symbol;Acc:3053]	protein_coding	6.27423	7.43903	3.48006	7.29678	2.95315	3.45955	2.34123	2.75791	2.12738	1.08908	4.59045e-06	4.62422e-05	up	yes
ENSRNOG00000045743	Etnppl	ENSRNOT00000074209	GO:0003824(catalytic activity);GO:0008483(transaminase activity);GO:0030170(pyridoxal phosphate binding);GO:0050459(ethanolamine-phosphate phospho-lyase activity)	00564(Glycerophospholipid metabolism)	K14286	EC:4.2.3.2	ethanolamine-phosphate phospho-lyase [Source:RGD Symbol;Acc:1590098]	protein_coding	0.526415	0.897417	0.797802	0.694189	2.66162	1.8151	2.13743	2.09361	0.334853	-1.5784	2.36622e-11	6.8019e-10	down	yes
ENSRNOG00000024818	Eva1b	ENSRNOT00000064972	GO:0016020(membrane);GO:0016021(integral component of membrane)	NA	NA	NA	eva-1 homolog B [Source:RGD Symbol;Acc:1308876]	protein_coding	10.6562	13.3416	11.954	9.22308	4.32858	5.35319	3.58765	3.77203	2.65088	1.40647	4.02843e-10	9.47297e-09	up	yes
ENSRNOG00000007564	Evc	ENSRNOT00000010541	GO:0003416(endochondral bone growth);GO:0003674(molecular_function);GO:0005575(cellular_component);GO:0005929(cilium);GO:0007224(smoothened signaling pathway);GO:0016020(membrane);GO:0016021(integral component of membrane);GO:0036064(ciliary basal body);GO:0045880(positive regulation of smoothened signaling pathway);GO:0051216(cartilage development);GO:0060170(ciliary membrane);GO:0098797(plasma …	04340(Hedgehog signaling pathway)	K19605	NA	EvC ciliary complex subunit 1 [Source:RGD Symbol;Acc:735186]	protein_coding	0.764857	0.809314	0.557393	1.09413	1.73419	1.40628	1.72438	2.07776	0.464622	-1.10587	9.24675e-06	8.62376e-05	down	yes
ENSRNOG00000056209	Exo1	ENSRNOT00000088204	GO:0002455(humoral immune response mediated by circulating immunoglobulin);GO:0003674(molecular_function);GO:0003677(DNA binding);GO:0003682(chromatin binding);GO:0003824(catalytic activity);GO:0004518(nuclease activity);GO:0005575(cellular_component);GO:0005634(nucleus);GO:0005654(nucleoplasm);GO:0005886(plasma membrane);GO:0006281(DNA repair);GO:0006298(mismatch repair);GO:0006310(DNA recombina…	03430(Mismatch repair)	K10746	EC:3.1.-.-	exonuclease 1 [Source:RGD Symbol;Acc:1309465]	protein_coding	0.184391	0.447782	0.169685	0.397143	0.118325	0.025194	0.095624	0.139785	3.16419	1.66184	0.00173444	0.00838013	up	yes
ENSRNOG00000018524	Ezr	ENSRNOT00000046746;ENSRNOT00000090033	GO:0000122(negative regulation of transcription by RNA polymerase II);GO:0001650(fibrillar center);GO:0001726(ruffle);GO:0001772(immunological synapse);GO:0001931(uropod);GO:0001951(intestinal D-glucose absorption);GO:0003376(sphingosine-1-phosphate receptor signaling pathway);GO:0003779(actin binding);GO:0005198(structural molecule activity);GO:0005515(protein binding);GO:0005737(cytoplasm);GO:0…	04530(Tight junction);04670(Leukocyte transendothelial migration);04810(Regulation of actin cytoskeleton);04971(Gastric acid secretion);05205(Proteoglycans in cancer);05206(MicroRNAs in cancer);05206(MicroRNAs in cancer)	K08007	NA	ezrin [Source:RGD Symbol;Acc:621161]	protein_coding	87.3857	65.6556	49.3319	70.0582	31.7512	29.2966	23.6029	26.0582	2.46079	1.29912	1.45291e-14	6.57185e-13	up	yes
ENSRNOG00000033444	F10	ENSRNOT00000026677	GO:0004252(serine-type endopeptidase activity);GO:0005509(calcium ion binding);GO:0005543(phospholipid binding);GO:0005576(extracellular region);GO:0006508(proteolysis);GO:0007596(blood coagulation);GO:0008233(peptidase activity);GO:0008236(serine-type peptidase activity);GO:0016787(hydrolase activity);GO:0051897(positive regulation of protein kinase B signaling)	04610(Complement and coagulation cascades)	NA	NA	coagulation factor X [Source:RGD Symbol;Acc:61850]	protein_coding	1.14912	0.673449	0.435322	0.563309	0.135899	0.192996	0.108758	0.271667	3.97734	1.9918	1.92669e-05	0.000165257	up	yes
ENSRNOG00000015957	F13a1	ENSRNOT00000021568	GO:0003810(protein-glutamine gamma-glutamyltransferase activity);GO:0007596(blood coagulation);GO:0018149(peptide cross-linking);GO:0046872(metal ion binding);GO:0072378(blood coagulation, fibrin clot formation)	04610(Complement and coagulation cascades)	K03917	EC:2.3.2.13	coagulation factor XIII A1 chain [Source:RGD Symbol;Acc:621495]	protein_coding	2.55249	0.998019	0.465805	2.19548	0.320167	0.270163	0.171221	0.032408	7.82383	2.96787	3.05232e-07	4.10329e-06	up	yes
ENSRNOG00000018003	F2rl1	ENSRNOT00000061580	GO:0001965(G-protein alpha-subunit binding);GO:0002286(T cell activation involved in immune response);GO:0002376(immune system process);GO:0002690(positive regulation of leukocyte chemotaxis);GO:0002741(positive regulation of cytokine secretion involved in immune response);GO:0003104(positive regulation of glomerular filtration);GO:0004930(G protein-coupled receptor activity);GO:0005515(protein b…	04080(Neuroactive ligand-receptor interaction);04750(Inflammatory mediator regulation of TRP channels);05143(African trypanosomiasis)	K04234	NA	F2R like trypsin receptor 1 [Source:RGD Symbol;Acc:620866]	protein_coding	2.04665	0.775806	0.7018	1.76122	0.062471	0.133364	0.326	0.036364	9.46881	3.24318	2.447e-08	4.16748e-07	up	yes
ENSRNOG00000018054	F2rl2	ENSRNOT00000024292	GO:0004930(G protein-coupled receptor activity);GO:0007186(G protein-coupled receptor signaling pathway);GO:0007596(blood coagulation);GO:0015057(thrombin-activated receptor activity);GO:0016020(membrane);GO:0016021(integral component of membrane);GO:0016324(apical plasma membrane);GO:0032991(protein-containing complex);GO:0070493(thrombin-activated receptor signaling pathway)	04080(Neuroactive ligand-receptor interaction);04610(Complement and coagulation cascades)	NA	NA	coagulation factor II (thrombin) receptor-like 2 [Source:RGD Symbol;Acc:620871]	protein_coding	0.772787	1.21901	0.150721	0.64717	0.241873	0.255377	0.080362	0.102229	4.10344	2.03684	0.000612029	0.00346044	up	yes
ENSRNOG00000048186	F2rl3	ENSRNOT00000072664	GO:0004930(G protein-coupled receptor activity);GO:0005623(cell);GO:0007165(signal transduction);GO:0007186(G protein-coupled receptor signaling pathway);GO:0007596(blood coagulation);GO:0015057(thrombin-activated receptor activity);GO:0016020(membrane);GO:0016021(integral component of membrane);GO:0051281(positive regulation of release of sequestered calcium ion into cytosol);GO:0070493(thrombin…	04015(Rap1 signaling pathway);04080(Neuroactive ligand-receptor interaction);04610(Complement and coagulation cascades);04611(Platelet activation);05200(Pathways in cancer)	K04236	NA	F2R like thrombin or trypsin receptor 3 [Source:RGD Symbol;Acc:620872]	protein_coding	0.282427	0.44625	0.259971	0.348683	0.05007	0.066849	0.021105	0.029764	7.97036	2.99465	3.14996e-11	8.85616e-10	up	yes
ENSRNOG00000032737	F7	ENSRNOT00000037806	GO:0001666(response to hypoxia);GO:0002690(positive regulation of leukocyte chemotaxis);GO:0004175(endopeptidase activity);GO:0004252(serine-type endopeptidase activity);GO:0005102(signaling receptor binding);GO:0005509(calcium ion binding);GO:0005576(extracellular region);GO:0005615(extracellular space);GO:0006508(proteolysis);GO:0007596(blood coagulation);GO:0007599(hemostasis);GO:0007623(circa…	04610(Complement and coagulation cascades)	K01320	EC:3.4.21.21	coagulation factor VII [Source:RGD Symbol;Acc:628678]	protein_coding	0.881228	0.25074	0.126122	0.944234	0	0	0	0	5505.81	12.4267	5.94762e-15	2.84064e-13	up	yes
ENSRNOG00000010805	Fabp4	ENSRNOT00000014701;ENSRNOT00000077311	GO:0001816(cytokine production);GO:0005324(long-chain fatty acid transporter activity);GO:0005504(fatty acid binding);GO:0005634(nucleus);GO:0005737(cytoplasm);GO:0006469(negative regulation of protein kinase activity);GO:0008289(lipid binding);GO:0009617(response to bacterium);GO:0015909(long-chain fatty acid transport);GO:0036041(long-chain fatty acid binding);GO:0042632(cholesterol homeostasis…	03320(PPAR signaling pathway);04923(Regulation of lipolysis in adipocytes);04923(Regulation of lipolysis in adipocytes)	K08753	NA	fatty acid binding protein 4 [Source:RGD Symbol;Acc:69309]	protein_coding	2.27856	1.65499	2.03687	1.76133	0.161609	0	0.336751	0.325152	9.38874	3.23093	1.449e-09	3.06522e-08	up	yes
ENSRNOG00000049075	Fabp5	ENSRNOT00000075493	GO:0005504(fatty acid binding);GO:0005576(extracellular region);GO:0005615(extracellular space);GO:0005634(nucleus);GO:0005737(cytoplasm);GO:0005886(plasma membrane);GO:0008289(lipid binding);GO:0009611(response to wounding);GO:0014069(postsynaptic density);GO:0016020(membrane);GO:0030054(cell junction);GO:0045202(synapse);GO:0045211(postsynaptic membrane);GO:0099178(regulation of retrograde tran…	03320(PPAR signaling pathway)	K08754	NA	fatty acid binding protein 5 [Source:RGD Symbol;Acc:70997]	protein_coding	171.433	190.476	168.485	161.723	76.753	71.1144	56.9464	69.744	2.52085	1.33391	8.18544e-23	8.80306e-21	up	yes
ENSRNOG00000033261	Fam107a	ENSRNOT00000071273	GO:0001558(regulation of cell growth);GO:0001725(stress fiber);GO:0003779(actin binding);GO:0005634(nucleus);GO:0005737(cytoplasm);GO:0005856(cytoskeleton);GO:0005886(plasma membrane);GO:0005925(focal adhesion);GO:0007049(cell cycle);GO:0015629(actin cytoskeleton);GO:0016020(membrane);GO:0016607(nuclear speck);GO:0030041(actin filament polymerization);GO:0030054(cell junction);GO:0030335(positive…	NA	NA	NA	family with sequence similarity 107, member A [Source:RGD Symbol;Acc:1306327]	protein_coding	44.9632	81.0191	62.042	66.9336	127.669	159.102	149.306	132.825	0.448159	-1.15792	1.06942e-13	4.33946e-12	down	yes
ENSRNOG00000005660	Fam110c	ENSRNOT00000007466	GO:0000922(spindle pole);GO:0005634(nucleus);GO:0005737(cytoplasm);GO:0005815(microtubule organizing center);GO:0005856(cytoskeleton);GO:0005874(microtubule);GO:0005938(cell cortex);GO:0030335(positive regulation of cell migration);GO:0043014(alpha-tubulin binding);GO:0051897(positive regulation of protein kinase B signaling);GO:0060491(regulation of cell projection assembly)	NA	NA	NA	family with sequence similarity 110, member C [Source:RGD Symbol;Acc:1564713]	protein_coding	1.56773	0.200266	0.05064	0.779799	0.078458	0	0.072036	0	17.2661	4.10987	0.000105088	0.000744087	up	yes
ENSRNOG00000007799	Fam151a	ENSRNOT00000010288	GO:0016020(membrane);GO:0016021(integral component of membrane)	NA	NA	NA	family with sequence similarity 151, member A [Source:RGD Symbol;Acc:1359194]	protein_coding	0.21423	0.779625	0.638441	1.02019	1.57656	1.82782	1.68958	1.90933	0.378749	-1.40069	0.000160045	0.00107717	down	yes
ENSRNOG00000048256	Fam160a1	ENSRNOT00000071580;ENSRNOT00000093486;ENSRNOT00000093275;ENSRNOT00000093447;ENSRNOT00000093291	NA	NA	NA	NA	family with sequence similarity 160, member A1 [Source:RGD Symbol;Acc:1565007]	protein_coding;processed_transcript	0.114852	0.0824833	0.0456704	0.10575	0.377582	0.187889	0.471751	0.181242	0.286226	-1.80477	0.000108635	0.00076497	down	yes
ENSRNOG00000024825	Fam163a	ENSRNOT00000036392	GO:0016020(membrane);GO:0016021(integral component of membrane)	NA	NA	NA	family with sequence similarity 163, member A [Source:RGD Symbol;Acc:1565760]	protein_coding	2.72172	3.8271	5.19232	2.47335	9.73768	10.7915	7.5471	9.15136	0.381826	-1.38901	9.31221e-11	2.45648e-09	down	yes
ENSRNOG00000006591	Fam163b	ENSRNOT00000008660	GO:0016020(membrane);GO:0016021(integral component of membrane)	NA	NA	NA	family with sequence similarity 163, member B [Source:RGD Symbol;Acc:1597714]	protein_coding	26.8084	42.762	27.9137	23.6426	55.5701	59.3956	50.6929	82.0338	0.489021	-1.03203	5.54908e-08	8.83429e-07	down	yes
ENSRNOG00000011316	Fam167a	ENSRNOT00000015055	NA	NA	NA	NA	family with sequence similarity 167, member A [Source:RGD Symbol;Acc:1561302]	protein_coding	3.09028	1.7442	1.38412	2.97674	0.4276	0.358113	0.119306	0.115492	9.01053	3.17161	1.05981e-13	4.31184e-12	up	yes
ENSRNOG00000002918	FAM187A	ENSRNOT00000003892	GO:0016020(membrane);GO:0016021(integral component of membrane)	NA	NA	NA	family with sequence similarity 187, member A [Source:RGD Symbol;Acc:1307851]	protein_coding	7.49139	7.15995	3.30478	7.12781	0.332141	0.729142	0.381993	0.452923	13.2285	3.72558	1.67639e-25	2.50303e-23	up	yes
ENSRNOG00000003969	Fam20a	ENSRNOT00000005367	GO:0001934(positive regulation of protein phosphorylation);GO:0005615(extracellular space);GO:0005623(cell);GO:0005783(endoplasmic reticulum);GO:0005794(Golgi apparatus);GO:0009617(response to bacterium);GO:0031214(biomineral tissue development);GO:0043539(protein serine/threonine kinase activator activity);GO:0044691(tooth eruption);GO:0055074(calcium ion homeostasis);GO:0070166(enamel mineraliz…	NA	K21957	NA	FAM20A, golgi associated secretory pathway pseudokinase [Source:RGD Symbol;Acc:1306364]	protein_coding	0.553849	0.630839	0.487705	0.794977	1.3016	1.01542	1.44576	1.30214	0.487148	-1.03757	0.000288313	0.00180389	down	yes
ENSRNOG00000043113	Fam43b	ENSRNOT00000068065	GO:0005515(protein binding)	NA	NA	NA	family with sequence similarity 43, member B [Source:RGD Symbol;Acc:1560959]	protein_coding	36.6414	20.5158	31.2531	41.8429	10.4034	13.1665	10.2882	10.4776	2.93789	1.55478	7.00427e-14	2.9192e-12	up	yes
ENSRNOG00000019142	Fas	ENSRNOT00000025928	GO:0004888(transmembrane signaling receptor activity);GO:0005515(protein binding);GO:0006915(apoptotic process);GO:0006955(immune response);GO:0007165(signal transduction);GO:0016020(membrane);GO:0016021(integral component of membrane)	01524(Platinum drug resistance);04010(MAPK signaling pathway);04060(Cytokine-cytokine receptor interaction);04115(p53 signaling pathway);04210(Apoptosis);04217(Necroptosis);04650(Natural killer cell mediated cytotoxicity);04668(TNF signaling pathway);04932(Non-alcoholic fatty liver disease (NAFLD));04940(Type I diabetes mellitus);05010(Alzheimer disease);05142(Chagas disease (American trypanosomi…	K04390	NA	Fas cell surface death receptor [Source:RGD Symbol;Acc:619831]	protein_coding	0.848352	1.081	0.56503	0.793042	0.254692	0.291273	0.19686	0.301021	3.14934	1.65505	5.63918e-06	5.55217e-05	up	yes
ENSRNOG00000028335	Fat4	ENSRNOT00000038703	GO:0001658(branching involved in ureteric bud morphogenesis);GO:0001822(kidney development);GO:0003007(heart morphogenesis);GO:0005509(calcium ion binding);GO:0005886(plasma membrane);GO:0007009(plasma membrane organization);GO:0007155(cell adhesion);GO:0007156(homophilic cell adhesion via plasma membrane adhesion molecules);GO:0007157(heterophilic cell-cell adhesion via plasma membrane cell adhe…	04392(Hippo signaling pathway - multiple species)	K16669	NA	FAT atypical cadherin 4 [Source:RGD Symbol;Acc:1564291]	protein_coding	1.43923	1.46077	1.16744	1.30212	2.41608	2.6563	3.05904	2.65255	0.497921	-1.00601	7.10411e-13	2.55865e-11	down	yes
ENSRNOG00000046393	Fau	ENSRNOT00000048726	GO:0003735(structural constituent of ribosome);GO:0005515(protein binding);GO:0005622(intracellular);GO:0005840(ribosome);GO:0006412(translation)	03010(Ribosome)	K02983	NA	ubiquitin-like protein fubi and ribosomal protein S30-like [Source:RGD Symbol;Acc:2321710]	protein_coding	33.1447	10.6778	28.6602	19.7967	66.4251	79.602	22.9534	30.3001	0.463063	-1.11072	0.00232925	0.010709	down	yes
ENSRNOG00000019229	Fbl	ENSRNOT00000026021	GO:0000494(box C/D snoRNA 3'-end processing);GO:0001094(TFIID-class transcription factor complex binding);GO:0001650(fibrillar center);GO:0001651(dense fibrillar component);GO:0001652(granular component);GO:0003723(RNA binding);GO:0005515(protein binding);GO:0005634(nucleus);GO:0005654(nucleoplasm);GO:0005694(chromosome);GO:0005730(nucleolus);GO:0006364(rRNA processing);GO:0008150(biological_proc…	03008(Ribosome biogenesis in eukaryotes)	K14563	EC:2.1.1.-	fibrillarin [Source:RGD Symbol;Acc:1305542]	protein_coding	63.5152	50.657	49.3537	79.8719	24.1297	36.0008	26.3629	27.7599	2.13033	1.09108	1.11159e-09	2.39763e-08	up	yes
ENSRNOG00000011774	Fblim1	ENSRNOT00000089345;ENSRNOT00000045237	GO:0001650(fibrillar center);GO:0001725(stress fiber);GO:0003674(molecular_function);GO:0005575(cellular_component);GO:0005925(focal adhesion);GO:0008150(biological_process);GO:0030054(cell junction);GO:0031005(filamin binding);GO:0033623(regulation of integrin activation);GO:0046872(metal ion binding);GO:0098609(cell-cell adhesion);GO:0098609(cell-cell adhesion)	NA	NA	NA	filamin binding LIM protein 1 [Source:RGD Symbol;Acc:1359551]	protein_coding	1.19802	1.00592	0.432856	1.86215	0.220872	0.170732	0.113744	0.170269	6.65903	2.73531	1.41811e-09	3.0123e-08	up	yes
ENSRNOG00000007338	Fbln2	ENSRNOT00000009696	GO:0005509(calcium ion binding);GO:0005515(protein binding);GO:0005576(extracellular region);GO:0010811(positive regulation of cell-substrate adhesion);GO:0030198(extracellular matrix organization);GO:0050840(extracellular matrix binding);GO:0062023(collagen-containing extracellular matrix)	NA	K17307	NA	fibulin 2 [Source:RGD Symbol;Acc:628685]	protein_coding	35.5229	33.0504	12.4703	53.5242	5.34	4.58285	5.24802	4.79983	6.73826	2.75238	1.09315e-20	9.44472e-19	up	yes
ENSRNOG00000019942	Fbxo17	ENSRNOT00000027006	GO:0005515(protein binding);GO:0005737(cytoplasm);GO:0006516(glycoprotein catabolic process);GO:0016567(protein ubiquitination);GO:0019005(SCF ubiquitin ligase complex);GO:0030433(ubiquitin-dependent ERAD pathway);GO:0031146(SCF-dependent proteasomal ubiquitin-dependent protein catabolic process);GO:0061630(ubiquitin protein ligase activity)	NA	K10101	NA	F-box protein 17 [Source:RGD Symbol;Acc:1308308]	protein_coding	1.08495	0.873023	0.826728	1.65918	0.418535	0.25017	0.203198	0	5.09677	2.34958	8.13424e-05	0.000595337	up	yes
ENSRNOG00000024077	Fbxo5	ENSRNOT00000029416	GO:0001556(oocyte maturation);GO:0005515(protein binding);GO:0005634(nucleus);GO:0005654(nucleoplasm);GO:0005737(cytoplasm);GO:0005819(spindle);GO:0006275(regulation of DNA replication);GO:0007057(spindle assembly involved in female meiosis I);GO:0007346(regulation of mitotic cell cycle);GO:0008284(positive regulation of cell population proliferation);GO:0010971(positive regulation of G2/M transi…	04114(Oocyte meiosis)	K10292	NA	F-box protein 5 [Source:RGD Symbol;Acc:1309405]	protein_coding	0.845859	1.15565	0.703553	0.796764	0.402186	0.560405	0.355971	0.395181	2.04338	1.03095	0.00467219	0.0191303	up	yes
ENSRNOG00000027855	Fcar	ENSRNOT00000087826;ENSRNOT00000029621	GO:0005886(plasma membrane);GO:0005886(plasma membrane)	04145(Phagosome);05150(Staphylococcus aureus infection);05150(Staphylococcus aureus infection)	K06513	NA	Fc fragment of IgA receptor [Source:RGD Symbol;Acc:1303082]	protein_coding	0.580897	0.365288	0.150539	0.644386	0.0352045	0	0	0	49.457	5.6281	9.34664e-13	3.31968e-11	up	yes
ENSRNOG00000024159	Fcer1g	ENSRNOT00000029179	GO:0001798(positive regulation of type IIa hypersensitivity);GO:0001805(positive regulation of type III hypersensitivity);GO:0001812(positive regulation of type I hypersensitivity);GO:0002283(neutrophil activation involved in immune response);GO:0002292(T cell differentiation involved in immune response);GO:0002376(immune system process);GO:0002431(Fc receptor mediated stimulatory signaling pathw…	04071(Sphingolipid signaling pathway);04072(Phospholipase D signaling pathway);04611(Platelet activation);04625(C-type lectin receptor signaling pathway);04650(Natural killer cell mediated cytotoxicity);04664(Fc epsilon RI signaling pathway);05152(Tuberculosis);05310(Asthma)	K07983	NA	Fc fragment of IgE receptor Ig [Source:RGD Symbol;Acc:2599]	protein_coding	63.5242	66.6563	41.3634	55.8864	11.9854	11.0377	15.9867	14.6451	4.23876	2.08364	3.25593e-26	5.21593e-24	up	yes
ENSRNOG00000021199	Fcgr1a	ENSRNOT00000028780;ENSRNOT00000082450	GO:0005515(protein binding);GO:0016020(membrane);GO:0016021(integral component of membrane);GO:0031774(leukotriene receptor binding);GO:0032355(response to estradiol);GO:0045121(membrane raft);GO:0060100(positive regulation of phagocytosis, engulfment);GO:0071871(response to epinephrine);GO:0071871(response to epinephrine)	04145(Phagosome);04380(Osteoclast differentiation);04640(Hematopoietic cell lineage);04666(Fc gamma R-mediated phagocytosis);05140(Leishmaniasis);05150(Staphylococcus aureus infection);05152(Tuberculosis);05202(Transcriptional misregulation in cancer);05221(Acute myeloid leukemia);05322(Systemic lupus erythematosus);05322(Systemic lupus erythematosus)	K06498	NA	Fc fragment of IgG receptor Ia [Source:RGD Symbol;Acc:1309912]	protein_coding	8.91218	10.6165	5.05734	8.28912	0.73372	1.06824	0.961828	1.13904	8.4234	3.0744	2.60231e-26	4.21273e-24	up	yes
ENSRNOG00000046663	Fcgr2a	ENSRNOT00000073643;ENSRNOT00000071897;ENSRNOT00000091821;ENSRNOT00000071728	GO:0016020(membrane);GO:0016021(integral component of membrane);GO:0016021(integral component of membrane)	04145(Phagosome);04380(Osteoclast differentiation);04611(Platelet activation);04650(Natural killer cell mediated cytotoxicity);04666(Fc gamma R-mediated phagocytosis);05140(Leishmaniasis);05150(Staphylococcus aureus infection);05152(Tuberculosis);05322(Systemic lupus erythematosus);05322(Systemic lupus erythematosus)	K06463;K06472;K16824	NA	Fc fragment of IgG receptor IIa [Source:RGD Symbol;Acc:71069]	protein_coding	11.6397	7.48027	4.77072	11.342	2.26174	2.36738	2.24103	2.18707	3.89002	1.95978	1.03285e-15	5.49626e-14	up	yes
ENSRNOG00000046452	Fcgr2b	ENSRNOT00000058497;ENSRNOT00000035400;ENSRNOT00000091541	GO:0002434(immune complex clearance);GO:0005886(plasma membrane);GO:0006898(receptor-mediated endocytosis);GO:0009986(cell surface);GO:0016020(membrane);GO:0016021(integral component of membrane);GO:0019864(IgG binding);GO:0019865(immunoglobulin binding);GO:0032355(response to estradiol);GO:0032456(endocytic recycling);GO:0033030(negative regulation of neutrophil apoptotic process);GO:0045121(mem…	04145(Phagosome);04380(Osteoclast differentiation);04662(B cell receptor signaling pathway);04666(Fc gamma R-mediated phagocytosis);05150(Staphylococcus aureus infection);05152(Tuberculosis);05162(Measles);05162(Measles)	K12560	NA	Fc fragment of IgG receptor IIb [Source:RGD Symbol;Acc:631331]	protein_coding	9.04879	5.48909	3.70595	7.95519	1.10224	0.658793	0.962508	0.855517	7.32009	2.87186	8.84633e-26	1.34701e-23	up	yes
ENSRNOG00000024382	Fcgr3a	ENSRNOT00000086223;ENSRNOT00000047434	GO:0003674(molecular_function);GO:0009986(cell surface);GO:0016020(membrane);GO:0016021(integral component of membrane);GO:0019767(IgE receptor activity);GO:0019770(IgG receptor activity);GO:0038094(Fc-gamma receptor signaling pathway);GO:0038095(Fc-epsilon receptor signaling pathway);GO:0042060(wound healing);GO:0042119(neutrophil activation);GO:0045780(positive regulation of bone resorption);GO…	04145(Phagosome);04380(Osteoclast differentiation);04650(Natural killer cell mediated cytotoxicity);05140(Leishmaniasis);05150(Staphylococcus aureus infection);05152(Tuberculosis);05322(Systemic lupus erythematosus);05322(Systemic lupus erythematosus)	K06463	NA	Fc fragment of IgG receptor IIIa [Source:RGD Symbol;Acc:1303067]	protein_coding	7.64557	13.3426	8.48679	7.14553	0.702041	1.38609	0.883244	1.11737	8.95642	3.16292	4.00615e-25	5.60096e-23	up	yes
ENSRNOG00000017063	Fcna	ENSRNOT00000023022	GO:0005581(collagen trimer)	NA	K10104	NA	ficolin A [Source:RGD Symbol;Acc:621221]	protein_coding	0.780296	1.2439	1.04387	0.992756	0.269141	0.500307	0.522887	0.222758	2.68024	1.42236	0.000381388	0.00230557	up	yes
ENSRNOG00000009342	Fcnb	ENSRNOT00000012494	GO:0001664(G protein-coupled receptor binding);GO:0001867(complement activation, lectin pathway);GO:0002376(immune system process);GO:0002752(cell surface pattern recognition receptor signaling pathway);GO:0005576(extracellular region);GO:0005581(collagen trimer);GO:0007186(G protein-coupled receptor signaling pathway);GO:0008329(signaling pattern recognition receptor activity);GO:0030246(carbohy…	NA	K10104	NA	ficolin B [Source:RGD Symbol;Acc:621222]	protein_coding	1.61319	1.27012	0.305503	2.07331	0.096957	0	0.05565	0.078155	22.8033	4.51117	4.31246e-11	1.178e-09	up	yes
ENSRNOG00000016164	Fcrl2	ENSRNOT00000021938	GO:0003674(molecular_function);GO:0005044(scavenger receptor activity);GO:0005575(cellular_component);GO:0006897(endocytosis);GO:0008150(biological_process);GO:0016020(membrane)	NA	K06727	NA	Fc receptor-like 2 [Source:RGD Symbol;Acc:1306885]	protein_coding	14.7637	11.508	8.49685	1.83643	0.497059	0.248864	0.389766	2.31218	10.6167	3.40826	2.86951e-07	3.87447e-06	up	yes
ENSRNOG00000021161	Fermt3	ENSRNOT00000028737	GO:0002102(podosome);GO:0003674(molecular_function);GO:0005178(integrin binding);GO:0005575(cellular_component);GO:0007159(leukocyte cell-cell adhesion);GO:0007229(integrin-mediated signaling pathway);GO:0008150(biological_process);GO:0030335(positive regulation of cell migration);GO:0033622(integrin activation);GO:0033632(regulation of cell-cell adhesion mediated by integrin);GO:0034446(substrat…	04611(Platelet activation)	K17084	NA	fermitin family member 3 [Source:RGD Symbol;Acc:1310168]	protein_coding	9.86605	10.3516	6.22141	9.76811	2.8068	2.25262	2.49271	2.31581	3.66917	1.87545	8.55812e-21	7.52087e-19	up	yes
ENSRNOG00000011683	Fes	ENSRNOT00000016032	GO:0000166(nucleotide binding);GO:0001578(microtubule bundle formation);GO:0004672(protein kinase activity);GO:0004713(protein tyrosine kinase activity);GO:0004715(non-membrane spanning protein tyrosine kinase activity);GO:0005102(signaling receptor binding);GO:0005524(ATP binding);GO:0005737(cytoplasm);GO:0005856(cytoskeleton);GO:0005925(focal adhesion);GO:0006468(protein phosphorylation);GO:000…	04360(Axon guidance)	K07527	EC:2.7.10.2	FES proto-oncogene, tyrosine kinase [Source:RGD Symbol;Acc:1564385]	protein_coding	3.16571	3.32351	2.38238	3.45647	0.560584	0.639493	0.72722	1.11303	4.05485	2.01965	9.01157e-13	3.20808e-11	up	yes
ENSRNOG00000014882	Fgf11	ENSRNOT00000020152	GO:0005576(extracellular region);GO:0007165(signal transduction);GO:0008083(growth factor activity)	NA	K22413	NA	fibroblast growth factor 11 [Source:RGD Symbol;Acc:620162]	protein_coding	21.6334	11.5762	15.8052	17.4797	10.0355	5.18367	9.36855	5.4409	2.21437	1.1469	6.49435e-07	8.09922e-06	up	yes
ENSRNOG00000048389	Fgf18	ENSRNOT00000072297	GO:0001503(ossification);GO:0001525(angiogenesis);GO:0001957(intramembranous ossification);GO:0001958(endochondral ossification);GO:0002063(chondrocyte development);GO:0005104(fibroblast growth factor receptor binding);GO:0005105(type 1 fibroblast growth factor receptor binding);GO:0005111(type 2 fibroblast growth factor receptor binding);GO:0005576(extracellular region);GO:0005730(nucleolus);GO:…	NA	NA	NA	fibroblast growth factor 18 [Source:MGI Symbol;Acc:MGI:1277980]	protein_coding	2.25123	2.79811	2.81773	2.11452	0.481314	0.684768	0.651927	1.27988	3.22206	1.68799	4.98197e-05	0.000384434	up	yes
ENSRNOG00000024207	Fgfrl1	ENSRNOT00000000037	GO:0000139(Golgi membrane);GO:0001501(skeletal system development);GO:0003179(heart valve morphogenesis);GO:0005007(fibroblast growth factor-activated receptor activity);GO:0005794(Golgi apparatus);GO:0005886(plasma membrane);GO:0008201(heparin binding);GO:0008285(negative regulation of cell population proliferation);GO:0008543(fibroblast growth factor receptor signaling pathway);GO:0016020(membr…	NA	NA	NA	fibroblast growth factor receptor-like 1 [Source:RGD Symbol;Acc:735156]	protein_coding	8.11102	9.53878	8.30971	8.00194	3.50171	4.5807	2.91832	2.79942	2.46095	1.29922	2.21607e-13	8.49899e-12	up	yes
ENSRNOG00000012881	Fgl2	ENSRNOT00000017232	GO:0002291(T cell activation via T cell receptor contact with antigen bound to MHC molecule on antigen presenting cell);GO:0002381(immunoglobulin production involved in immunoglobulin mediated immune response);GO:0002605(negative regulation of dendritic cell antigen processing and presentation);GO:0002617(negative regulation of macrophage antigen processing and presentation);GO:0006508(proteolysi…	NA	NA	NA	fibrinogen-like 2 [Source:RGD Symbol;Acc:620170]	protein_coding	8.80974	8.18714	5.98496	8.48644	1.02495	1.47139	1.06315	0.600354	7.56477	2.9193	1.36584e-32	3.44349e-30	up	yes
ENSRNOG00000009912	Fgr	ENSRNOT00000013778	GO:0000166(nucleotide binding);GO:0001784(phosphotyrosine residue binding);GO:0002376(immune system process);GO:0004672(protein kinase activity);GO:0004713(protein tyrosine kinase activity);GO:0004715(non-membrane spanning protein tyrosine kinase activity);GO:0005102(signaling receptor binding);GO:0005515(protein binding);GO:0005524(ATP binding);GO:0005737(cytoplasm);GO:0005739(mitochondrion);GO:…	04062(Chemokine signaling pathway)	K08891	EC:2.7.10.2	FGR proto-oncogene, Src family tyrosine kinase [Source:RGD Symbol;Acc:621319]	protein_coding	6.13393	4.22402	3.22903	6.00974	0.283821	0.287321	0.502953	0.348645	13.7739	3.78387	5.76361e-35	1.80895e-32	up	yes
ENSRNOG00000007541	Fhl3	ENSRNOT00000010007	GO:0001725(stress fiber);GO:0003779(actin binding);GO:0005634(nucleus);GO:0030018(Z disc);GO:0030036(actin cytoskeleton organization);GO:0046872(metal ion binding)	NA	NA	NA	four and a half LIM domains 3 [Source:RGD Symbol;Acc:1307180]	protein_coding	8.86034	6.30444	5.42143	7.42354	1.27959	0.680209	1.02713	0.383409	8.31067	3.05496	1.06342e-20	9.23975e-19	up	yes
ENSRNOG00000054625	Fhod1	ENSRNOT00000084734	GO:0001725(stress fiber);GO:0005634(nucleus);GO:0005829(cytosol);GO:0007097(nuclear migration);GO:0014704(intercalated disc);GO:0019904(protein domain specific binding);GO:0042802(identical protein binding);GO:0043621(protein self-association);GO:0045944(positive regulation of transcription by RNA polymerase II);GO:0051492(regulation of stress fiber assembly);GO:0051496(positive regulation of str…	NA	NA	NA	formin homology 2 domain containing 1 [Source:RGD Symbol;Acc:1589776]	protein_coding	2.46474	3.59728	2.09325	3.12763	1.44927	1.34638	1.18452	1.15377	2.19771	1.136	1.18183e-06	1.37394e-05	up	yes
ENSRNOG00000001645	Filip1l	ENSRNOT00000046383	NA	NA	NA	NA	filamin A interacting protein 1-like [Source:RGD Symbol;Acc:1565927]	protein_coding	1.49267	1.76766	0.93948	2.16929	0.883831	0.863032	0.662692	0.196744	2.44374	1.28909	0.00107927	0.00559992	up	yes
ENSRNOG00000054890	Flna	ENSRNOT00000079889	GO:0001664(G protein-coupled receptor binding);GO:0003779(actin binding);GO:0005515(protein binding);GO:0005634(nucleus);GO:0005730(nucleolus);GO:0005737(cytoplasm);GO:0005829(cytosol);GO:0005884(actin filament);GO:0005886(plasma membrane);GO:0005911(cell-cell junction);GO:0005938(cell cortex);GO:0007195(adenylate cyclase-inhibiting dopamine receptor signaling pathway);GO:0008134(transcription fa…	04010(MAPK signaling pathway);04510(Focal adhesion);05132(Salmonella infection);05205(Proteoglycans in cancer)	K04437	NA	filamin A [Source:RGD Symbol;Acc:1560614]	protein_coding	22.2917	19.4131	9.43371	23.4853	4.81711	6.76439	4.54638	3.88097	3.72954	1.899	5.11814e-15	2.47521e-13	up	yes
ENSRNOG00000007281	Flnc	ENSRNOT00000027237;ENSRNOT00000088149	GO:0003779(actin binding);GO:0005515(protein binding);GO:0005737(cytoplasm);GO:0005829(cytosol);GO:0005856(cytoskeleton);GO:0005886(plasma membrane);GO:0008092(cytoskeletal protein binding);GO:0016020(membrane);GO:0016528(sarcoplasm);GO:0030018(Z disc);GO:0030506(ankyrin binding);GO:0042383(sarcolemma);GO:0043034(costamere);GO:0048747(muscle fiber development);GO:0048747(muscle fiber development)	04010(MAPK signaling pathway);04510(Focal adhesion);05132(Salmonella infection);05205(Proteoglycans in cancer);05205(Proteoglycans in cancer)	K04437	NA	filamin C [Source:RGD Symbol;Acc:1308807]	protein_coding	22.4661	17.1267	11.4774	26.6466	2.25682	2.55198	1.37843	1.5602	10.0313	3.32644	7.2033e-40	2.91525e-37	up	yes
ENSRNOG00000056212	Flt3lg	ENSRNOT00000093498;ENSRNOT00000093729;ENSRNOT00000093606;ENSRNOT00000093443	GO:0001934(positive regulation of protein phosphorylation);GO:0005125(cytokine activity);GO:0005615(extracellular space);GO:0007165(signal transduction);GO:0008284(positive regulation of cell population proliferation);GO:0009986(cell surface);GO:0016020(membrane);GO:0016021(integral component of membrane);GO:0030098(lymphocyte differentiation);GO:0030885(regulation of myeloid dendritic cell activ…	04010(MAPK signaling pathway);04014(Ras signaling pathway);04151(PI3K-Akt signaling pathway);04640(Hematopoietic cell lineage);05200(Pathways in cancer);05200(Pathways in cancer)	K05454	NA	fms-related tyrosine kinase 3 ligand [Source:RGD Symbol;Acc:2322792]	protein_coding;retained_intron;processed_transcript	1.62181	1.66339	1.09079	1.3678	2.38193	3.28277	2.41037	5.11249	0.435546	-1.1991	9.80785e-05	0.000700071	down	yes
ENSRNOG00000034191	Fmo1	ENSRNOT00000041908	GO:0004497(monooxygenase activity);GO:0004499(N,N-dimethylaniline monooxygenase activity);GO:0005783(endoplasmic reticulum);GO:0005789(endoplasmic reticulum membrane);GO:0006082(organic acid metabolic process);GO:0006970(response to osmotic stress);GO:0009404(toxin metabolic process);GO:0016020(membrane);GO:0016021(integral component of membrane);GO:0016491(oxidoreductase activity);GO:0017144(dru…	00982(Drug metabolism - cytochrome P450)	K00485	EC:1.14.13.8	flavin containing dimethylaniline monoxygenase 1 [Source:RGD Symbol;Acc:2622]	protein_coding	0.285741	0.233837	0.409484	0.572232	2.07695	0.956222	1.27938	1.05859	0.279511	-1.83902	9.67791e-07	1.14754e-05	down	yes
ENSRNOG00000003400	Fmo4	ENSRNOT00000004599;ENSRNOT00000004577	GO:0004497(monooxygenase activity);GO:0004499(N,N-dimethylaniline monooxygenase activity);GO:0005783(endoplasmic reticulum);GO:0005789(endoplasmic reticulum membrane);GO:0016020(membrane);GO:0016021(integral component of membrane);GO:0016491(oxidoreductase activity);GO:0031090(organelle membrane);GO:0042737(drug catabolic process);GO:0043231(intracellular membrane-bounded organelle);GO:0050660(fl…	00982(Drug metabolism - cytochrome P450);00982(Drug metabolism - cytochrome P450)	K00485	EC:1.14.13.8	flavin containing dimethylaniline monoxygenase 4 [Source:RGD Symbol;Acc:628601]	protein_coding	0.179062	0.41152	0.49962	0.276982	0.702138	0.453954	1.01902	1.13647	0.412849	-1.27631	0.00155141	0.00761298	down	yes
ENSRNOG00000014288	Fn1	ENSRNOT00000019772;ENSRNOT00000057585	GO:0001932(regulation of protein phosphorylation);GO:0002020(protease binding);GO:0005102(signaling receptor binding);GO:0005178(integrin binding);GO:0005515(protein binding);GO:0005576(extracellular region);GO:0005577(fibrinogen complex);GO:0005604(basement membrane);GO:0005615(extracellular space);GO:0005793(endoplasmic reticulum-Golgi intermediate compartment);GO:0007044(cell-substrate junctio…	04151(PI3K-Akt signaling pathway);04510(Focal adhesion);04512(ECM-receptor interaction);04810(Regulation of actin cytoskeleton);04933(AGE-RAGE signaling pathway in diabetic complications);05100(Bacterial invasion of epithelial cells);05146(Amoebiasis);05165(Human papillomavirus infection);05200(Pathways in cancer);05205(Proteoglycans in cancer);05222(Small cell lung cancer);05222(Small cell lung …	K05717	NA	fibronectin 1 [Source:RGD Symbol;Acc:2624]	protein_coding	27.5823	20.7588	8.42111	35.7216	3.05132	3.00615	5.32022	3.36709	6.2723	2.649	2.30134e-16	1.30599e-14	up	yes
ENSRNOG00000020421	Fndc7	ENSRNOT00000027690	GO:0005515(protein binding)	NA	NA	NA	fibronectin type III domain containing 7 [Source:RGD Symbol;Acc:1309189]	protein_coding	0.070143	0.063119	0.147556	0.155836	0.677105	0.522627	0.263818	0.450522	0.228128	-2.13208	6.28249e-07	7.86795e-06	down	yes
ENSRNOG00000013770	Folh1	ENSRNOT00000018592	GO:0004180(carboxypeptidase activity);GO:0004181(metallocarboxypeptidase activity);GO:0005886(plasma membrane);GO:0005887(integral component of plasma membrane);GO:0006508(proteolysis);GO:0006760(folic acid-containing compound metabolic process);GO:0008233(peptidase activity);GO:0009986(cell surface);GO:0016020(membrane);GO:0016021(integral component of membrane);GO:0016787(hydrolase activity);GO…	00250(Alanine, aspartate and glutamate metabolism);04977(Vitamin digestion and absorption)	K14592	EC:3.4.17.21	folate hydrolase 1 [Source:RGD Symbol;Acc:70963]	protein_coding	1.86243	2.59699	2.88835	2.15657	5.87262	5.43223	6.4619	4.62091	0.424535	-1.23605	1.43216e-10	3.68314e-09	down	yes
ENSRNOG00000019890	Folr2	ENSRNOT00000026925	GO:0003674(molecular_function);GO:0005542(folic acid binding);GO:0005575(cellular_component);GO:0008150(biological_process);GO:0031362(anchored component of external side of plasma membrane);GO:0038023(signaling receptor activity);GO:0061714(folic acid receptor activity);GO:0071231(cellular response to folic acid);GO:1904447(folate import across plasma membrane)	01523(Antifolate resistance);04144(Endocytosis)	K13649	NA	folate receptor beta [Source:RGD Symbol;Acc:1308515]	protein_coding	4.31198	6.97849	2.69059	6.14672	0.283537	0.428193	0.36642	0.301075	14.5935	3.86726	2.56466e-21	2.43468e-19	up	yes
ENSRNOG00000008015	Fos	ENSRNOT00000010712	GO:0000978(RNA polymerase II proximal promoter sequence-specific DNA binding);GO:0000979(RNA polymerase II core promoter sequence-specific DNA binding);GO:0001102(RNA polymerase II activating transcription factor binding);GO:0001228(DNA-binding transcription activator activity, RNA polymerase II-specific);GO:0001661(conditioned taste aversion);GO:0003677(DNA binding);GO:0003682(chromatin binding)…	01522(Endocrine resistance);04010(MAPK signaling pathway);04024(cAMP signaling pathway);04210(Apoptosis);04380(Osteoclast differentiation);04620(Toll-like receptor signaling pathway);04657(IL-17 signaling pathway);04658(Th1 and Th2 cell differentiation);04659(Th17 cell differentiation);04660(T cell receptor signaling pathway);04662(B cell receptor signaling pathway);04668(TNF signaling pathway);0…	K04379	NA	Fos proto-oncogene, AP-1 transcription factor subunit [Source:RGD Symbol;Acc:2626]	protein_coding	183.847	35.6044	31.6044	26.6246	5.86488	7.64348	5.21349	3.25094	12.6375	3.65964	3.10049e-12	1.06197e-10	up	yes
ENSRNOG00000046667	Fosb	ENSRNOT00000091687;ENSRNOT00000072149	GO:0000978(RNA polymerase II proximal promoter sequence-specific DNA binding);GO:0001228(DNA-binding transcription activator activity, RNA polymerase II-specific);GO:0003677(DNA binding);GO:0003690(double-stranded DNA binding);GO:0003700(DNA-binding transcription factor activity);GO:0005634(nucleus);GO:0005654(nucleoplasm);GO:0006355(regulation of transcription, DNA-templated);GO:0006357(regulati…	04380(Osteoclast differentiation);04657(IL-17 signaling pathway);05030(Cocaine addiction);05031(Amphetamine addiction);05034(Alcoholism);05034(Alcoholism)	K09029	NA	FosB proto-oncogene, AP-1 transcription factor subunit [Source:RGD Symbol;Acc:1308198]	protein_coding	71.5096	3.54114	2.23758	3.05529	1.32644	1.45965	1.59264	1.12481	14.5985	3.86775	5.95688e-06	5.81375e-05	up	yes
ENSRNOG00000020552	Fosl1	ENSRNOT00000027891	GO:0000977(RNA polymerase II regulatory region sequence-specific DNA binding);GO:0000978(RNA polymerase II proximal promoter sequence-specific DNA binding);GO:0001228(DNA-binding transcription activator activity, RNA polymerase II-specific);GO:0001701(in utero embryonic development);GO:0003677(DNA binding);GO:0003700(DNA-binding transcription factor activity);GO:0005634(nucleus);GO:0005654(nucleo…	04310(Wnt signaling pathway);04380(Osteoclast differentiation);04657(IL-17 signaling pathway);05166(Human T-cell leukemia virus 1 infection)	K04502	NA	FOS like 1, AP-1 transcription factor subunit [Source:RGD Symbol;Acc:2627]	protein_coding	12.5	9.38779	12.5682	9.52001	2.57933	3.73142	3.0032	4.57718	3.16576	1.66255	3.88348e-13	1.43567e-11	up	yes
ENSRNOG00000052357	Fosl2	ENSRNOT00000077894	GO:0000977(RNA polymerase II regulatory region sequence-specific DNA binding);GO:0001228(DNA-binding transcription activator activity, RNA polymerase II-specific);GO:0003677(DNA binding);GO:0003700(DNA-binding transcription factor activity);GO:0005654(nucleoplasm);GO:0006355(regulation of transcription, DNA-templated);GO:0006357(regulation of transcription by RNA polymerase II);GO:0045944(positiv…	04380(Osteoclast differentiation)	K09030	NA	FOS like 2, AP-1 transcription factor subunit [Source:RGD Symbol;Acc:2628]	protein_coding	15.3811	6.41191	8.0824	15.1524	4.03636	3.70302	5.24496	2.60774	2.88787	1.53	2.32886e-06	2.53831e-05	up	yes
ENSRNOG00000013397	Foxo1	ENSRNOT00000018244	GO:0000122(negative regulation of transcription by RNA polymerase II);GO:0000981(DNA-binding transcription factor activity, RNA polymerase II-specific);GO:0001223(transcription coactivator binding);GO:0001227(DNA-binding transcription repressor activity, RNA polymerase II-specific);GO:0001568(blood vessel development);GO:0003677(DNA binding);GO:0003700(DNA-binding transcription factor activity);G…	04068(FoxO signaling pathway);04152(AMPK signaling pathway);04211(Longevity regulating pathway);04213(Longevity regulating pathway - multiple species);04218(Cellular senescence);04910(Insulin signaling pathway);04919(Thyroid hormone signaling pathway);04922(Glucagon signaling pathway);04931(Insulin resistance);04933(AGE-RAGE signaling pathway in diabetic complications);05165(Human papillomavirus …	K07201	NA	forkhead box O1 [Source:RGD Symbol;Acc:620283]	protein_coding	1.95536	1.23903	1.94517	3.38667	5.02968	5.78287	6.42323	4.7659	0.387527	-1.36763	6.35394e-08	1.00018e-06	down	yes
ENSRNOG00000022309	Frem1	ENSRNOT00000058615;ENSRNOT00000078862	GO:0003674(molecular_function);GO:0005575(cellular_component);GO:0005604(basement membrane);GO:0007154(cell communication);GO:0007160(cell-matrix adhesion);GO:0008150(biological_process);GO:0016021(integral component of membrane);GO:0097094(craniofacial suture morphogenesis);GO:0097094(craniofacial suture morphogenesis)	NA	NA	NA	Fras1 related extracellular matrix 1 [Source:RGD Symbol;Acc:1306981]	protein_coding	0.0445684	0.0712235	0.0893443	0.111231	0.346262	0.177169	0.125286	0.20171	0.372009	-1.42659	0.000453971	0.002677	down	yes
ENSRNOG00000021670	Frem2	ENSRNOT00000031487	GO:0001654(eye development);GO:0002009(morphogenesis of an epithelium);GO:0005604(basement membrane);GO:0007154(cell communication);GO:0007155(cell adhesion);GO:0007507(heart development);GO:0016020(membrane);GO:0016021(integral component of membrane);GO:0042733(embryonic digit morphogenesis);GO:0048839(inner ear development)	NA	NA	NA	FRAS1 related extracellular matrix 2 [Source:RGD Symbol;Acc:1566012]	protein_coding	0.063744	0.130471	0.103774	0.167878	0.297422	0.303579	0.294143	0.223375	0.416503	-1.2636	0.00013765	0.000942949	down	yes
ENSRNOG00000039152	Frem3	ENSRNOT00000059896	GO:0005604(basement membrane);GO:0007154(cell communication);GO:0016021(integral component of membrane)	NA	NA	NA	FRAS1 related extracellular matrix 3 [Source:RGD Symbol;Acc:1562701]	protein_coding	0.397945	0.235235	0.278099	0.20566	0.405462	0.591974	0.643442	0.672942	0.482725	-1.05073	0.000765252	0.00419416	down	yes
ENSRNOG00000012546	Frmpd1	ENSRNOT00000016839	GO:0005515(protein binding);GO:0005575(cellular_component);GO:0005856(cytoskeleton);GO:0005886(plasma membrane);GO:0005938(cell cortex);GO:0007165(signal transduction);GO:0008150(biological_process);GO:0008277(regulation of G protein-coupled receptor signaling pathway);GO:0032991(protein-containing complex);GO:0090150(establishment of protein localization to membrane)	NA	NA	NA	FERM and PDZ domain containing 1 [Source:RGD Symbol;Acc:1305229]	protein_coding	11.0291	6.76825	5.34243	7.79635	3.05265	3.42546	2.72568	3.13505	2.50722	1.32609	1.92286e-10	4.84782e-09	up	yes
ENSRNOG00000016351	Frrs1	ENSRNOT00000021988	GO:0016020(membrane);GO:0016021(integral component of membrane);GO:0055114(oxidation-reduction process)	NA	NA	NA	ferric-chelate reductase 1 [Source:RGD Symbol;Acc:1306883]	protein_coding	1.25275	0.900168	0.391757	1.77081	0.364806	0	0.452043	0.250702	4.04241	2.01522	0.00402188	0.0169691	up	yes
ENSRNOG00000036700	Fscn2	ENSRNOT00000054975	GO:0003779(actin binding);GO:0005515(protein binding);GO:0005575(cellular_component);GO:0005737(cytoplasm);GO:0005856(cytoskeleton);GO:0007015(actin filament organization);GO:0007163(establishment or maintenance of cell polarity);GO:0008150(biological_process);GO:0015629(actin cytoskeleton);GO:0016477(cell migration);GO:0030036(actin cytoskeleton organization);GO:0030674(protein binding, bridging…	NA	K17455	NA	fascin actin-bundling protein 2, retinal [Source:RGD Symbol;Acc:1308941]	protein_coding	0.169608	0.285043	0.302126	0.334466	0.519178	0.583792	0.338539	0.777198	0.491837	-1.02375	0.00860993	0.0317154	down	yes
ENSRNOG00000009311	Fstl3	ENSRNOT00000012578	GO:0001503(ossification);GO:0001822(kidney development);GO:0001968(fibronectin binding);GO:0002244(hematopoietic progenitor cell differentiation);GO:0005515(protein binding);GO:0005576(extracellular region);GO:0005615(extracellular space);GO:0005634(nucleus);GO:0005654(nucleoplasm);GO:0005794(Golgi apparatus);GO:0006357(regulation of transcription by RNA polymerase II);GO:0007275(multicellular or…	NA	NA	NA	follistatin like 3 [Source:RGD Symbol;Acc:621811]	protein_coding	7.0315	2.05847	1.43502	4.99407	0.355699	0.1719	0.230379	0.1766	16.6054	4.05358	3.4128e-16	1.88797e-14	up	yes
ENSRNOG00000014156	Fut7	ENSRNOT00000037169;ENSRNOT00000081798	GO:0005794(Golgi apparatus);GO:0006486(protein glycosylation);GO:0006672(ceramide metabolic process);GO:0008417(fucosyltransferase activity);GO:0016020(membrane);GO:0016021(integral component of membrane);GO:0016740(transferase activity);GO:0016757(transferase activity, transferring glycosyl groups);GO:0032580(Golgi cisterna membrane);GO:0036065(fucosylation);GO:0046920(alpha-(1->3)-fucosyltransf…	00601(Glycosphingolipid biosynthesis - lacto and neolacto series);00601(Glycosphingolipid biosynthesis - lacto and neolacto series)	K07635	EC:2.4.1.-	fucosyltransferase 7 [Source:RGD Symbol;Acc:735019]	protein_coding	0.337118	0.540785	0.312356	0.846325	0.113127	0.19461	0.235527	0.0359562	3.51607	1.81397	0.000473467	0.00277838	up	yes
ENSRNOG00000016469	Fxyd2	ENSRNOT00000022074;ENSRNOT00000064611	GO:0005515(protein binding);GO:0005886(plasma membrane);GO:0005890(sodium:potassium-exchanging ATPase complex);GO:0006811(ion transport);GO:0006813(potassium ion transport);GO:0006814(sodium ion transport);GO:0008285(negative regulation of cell population proliferation);GO:0015672(monovalent inorganic cation transport);GO:0016020(membrane);GO:0016021(integral component of membrane);GO:0016323(bas…	04022(cGMP-PKG signaling pathway);04024(cAMP signaling pathway);04260(Cardiac muscle contraction);04261(Adrenergic signaling in cardiomyocytes);04911(Insulin secretion);04918(Thyroid hormone synthesis);04919(Thyroid hormone signaling pathway);04960(Aldosterone-regulated sodium reabsorption);04961(Endocrine and other factor-regulated calcium reabsorption);04964(Proximal tubule bicarbonate reclamat…	NA	NA	FXYD domain-containing ion transport regulator 2 [Source:RGD Symbol;Acc:2173]	protein_coding	3.38146	7.4978	2.77436	2.16941	0.16328	0.458015	0.548551	0	13.5257	3.75764	1.07518e-08	1.95683e-07	up	yes
ENSRNOG00000021062	Fxyd5	ENSRNOT00000089474;ENSRNOT00000028597	GO:0006811(ion transport);GO:0016020(membrane);GO:0016021(integral component of membrane);GO:0017080(sodium channel regulator activity);GO:0043269(regulation of ion transport);GO:0099106(ion channel regulator activity);GO:2000649(regulation of sodium ion transmembrane transporter activity);GO:2000649(regulation of sodium ion transmembrane transporter activity)	NA	K13362	NA	FXYD domain-containing ion transport regulator 5 [Source:RGD Symbol;Acc:620827]	protein_coding	29.3917	24.2013	17.8556	24.537	6.94475	5.98443	4.7895	7.06613	3.87276	1.95336	7.15885e-21	6.40092e-19	up	yes
ENSRNOG00000013886	Fyb1	ENSRNOT00000018634	GO:0005515(protein binding);GO:0005886(plasma membrane);GO:0006955(immune response);GO:0007229(integrin-mediated signaling pathway);GO:0008289(lipid binding);GO:0015629(actin cytoskeleton);GO:0032991(protein-containing complex);GO:0044877(protein-containing complex binding);GO:0050852(T cell receptor signaling pathway);GO:0072659(protein localization to plasma membrane)	04015(Rap1 signaling pathway)	K17698	NA	FYN binding protein 1 [Source:RGD Symbol;Acc:1563421]	protein_coding	1.10272	1.38855	0.916346	1.46007	0.288949	0.638	0.386336	0.434432	2.78517	1.47776	1.2393e-06	1.43518e-05	up	yes
ENSRNOG00000001452	Fzd9	ENSRNOT00000001973	GO:0001503(ossification);GO:0004888(transmembrane signaling receptor activity);GO:0004930(G protein-coupled receptor activity);GO:0005515(protein binding);GO:0005737(cytoplasm);GO:0005886(plasma membrane);GO:0007165(signal transduction);GO:0007166(cell surface receptor signaling pathway);GO:0007186(G protein-coupled receptor signaling pathway);GO:0007275(multicellular organism development);GO:000…	04150(mTOR signaling pathway);04310(Wnt signaling pathway);04390(Hippo signaling pathway);04550(Signaling pathways regulating pluripotency of stem cells);04916(Melanogenesis);04934(Cushing syndrome);05165(Human papillomavirus infection);05200(Pathways in cancer);05205(Proteoglycans in cancer);05217(Basal cell carcinoma);05224(Breast cancer);05225(Hepatocellular carcinoma);05226(Gastric cancer)	K02842	NA	frizzled class receptor 9 [Source:RGD Symbol;Acc:628817]	protein_coding	1.38003	1.99582	3.63846	2.38109	5.6307	5.84267	4.78923	5.50823	0.431559	-1.21237	1.52749e-06	1.7273e-05	down	yes
ENSRNOG00000016385	Gabrd	ENSRNOT00000022246	GO:0004888(transmembrane signaling receptor activity);GO:0004890(GABA-A receptor activity);GO:0005216(ion channel activity);GO:0005230(extracellular ligand-gated ion channel activity);GO:0005254(chloride channel activity);GO:0005886(plasma membrane);GO:0005887(integral component of plasma membrane);GO:0006811(ion transport);GO:0006821(chloride transport);GO:0007165(signal transduction);GO:0007268…	04080(Neuroactive ligand-receptor interaction);04723(Retrograde endocannabinoid signaling);04727(GABAergic synapse);05032(Morphine addiction);05033(Nicotine addiction)	K05184	NA	gamma-aminobutyric acid type A receptor delta subunit [Source:RGD Symbol;Acc:61901]	protein_coding	4.0043	7.29849	7.60574	4.61563	12.9123	11.1292	11.0312	17.3851	0.44844	-1.15701	4.23669e-07	5.4753e-06	down	yes
ENSRNOG00000061182	Gabre	ENSRNOT00000077750;ENSRNOT00000087138	GO:0004888(transmembrane signaling receptor activity);GO:0004890(GABA-A receptor activity);GO:0005216(ion channel activity);GO:0005230(extracellular ligand-gated ion channel activity);GO:0005886(plasma membrane);GO:0006811(ion transport);GO:0016020(membrane);GO:0016021(integral component of membrane);GO:0034220(ion transmembrane transport);GO:0034220(ion transmembrane transport)	04080(Neuroactive ligand-receptor interaction);04723(Retrograde endocannabinoid signaling);04727(GABAergic synapse);05032(Morphine addiction);05033(Nicotine addiction);05033(Nicotine addiction)	K05185	NA	gamma-aminobutyric acid type A receptor epsilon subunit [Source:RGD Symbol;Acc:68320]	protein_coding	0.436975	0.142349	0.0947451	0.467763	0.167152	0.0824834	0.0978739	0.0932209	2.59077	1.37338	0.00906824	0.0331891	up	yes
ENSRNOG00000007490	Gabrr2	ENSRNOT00000081825;ENSRNOT00000009973	GO:0004888(transmembrane signaling receptor activity);GO:0004890(GABA-A receptor activity);GO:0005216(ion channel activity);GO:0005230(extracellular ligand-gated ion channel activity);GO:0005237(inhibitory extracellular ligand-gated ion channel activity);GO:0005254(chloride channel activity);GO:0005886(plasma membrane);GO:0005887(integral component of plasma membrane);GO:0006811(ion transport);GO…	04080(Neuroactive ligand-receptor interaction);04723(Retrograde endocannabinoid signaling);04727(GABAergic synapse);05032(Morphine addiction);05033(Nicotine addiction);05033(Nicotine addiction)	NA	NA	gamma-aminobutyric acid type A receptor rho 2 subunit [Source:RGD Symbol;Acc:61902]	protein_coding	1.91258	1.81754	1.3935	0.643177	0.432907	0.289841	0.581167	0.36974	3.44564	1.78477	4.83709e-06	4.83049e-05	up	yes
ENSRNOG00000005615	Gadd45a	ENSRNOT00000007698	GO:0000185(activation of MAPKKK activity);GO:0000979(RNA polymerase II core promoter sequence-specific DNA binding);GO:0005634(nucleus);GO:0005737(cytoplasm);GO:0006469(negative regulation of protein kinase activity);GO:0007098(centrosome cycle);GO:0016607(nuclear speck);GO:0019900(kinase binding);GO:0042770(signal transduction in response to DNA damage);GO:0042803(protein homodimerization activi…	04010(MAPK signaling pathway);04068(FoxO signaling pathway);04110(Cell cycle);04115(p53 signaling pathway);04210(Apoptosis);04218(Cellular senescence);05169(Epstein-Barr virus infection);05200(Pathways in cancer);05202(Transcriptional misregulation in cancer);05210(Colorectal cancer);05212(Pancreatic cancer);05213(Endometrial cancer);05214(Glioma);05216(Thyroid cancer);05217(Basal cell carcinoma)…	K04402	NA	growth arrest and DNA-damage-inducible, alpha [Source:RGD Symbol;Acc:2654]	protein_coding	30.7968	32.2812	31.2636	31.3218	6.03688	8.44589	4.4028	6.213	5.0068	2.32389	7.75945e-34	2.20986e-31	up	yes
ENSRNOG00000019822	Gadd45b	ENSRNOT00000026871	GO:0000185(activation of MAPKKK activity);GO:0000186(activation of MAPKK activity);GO:0005634(nucleus);GO:0005737(cytoplasm);GO:0006469(negative regulation of protein kinase activity);GO:0043065(positive regulation of apoptotic process);GO:0046330(positive regulation of JNK cascade);GO:0051726(regulation of cell cycle);GO:1900745(positive regulation of p38MAPK cascade)	04010(MAPK signaling pathway);04064(NF-kappa B signaling pathway);04068(FoxO signaling pathway);04110(Cell cycle);04115(p53 signaling pathway);04210(Apoptosis);04218(Cellular senescence);05169(Epstein-Barr virus infection);05200(Pathways in cancer);05202(Transcriptional misregulation in cancer);05210(Colorectal cancer);05212(Pancreatic cancer);05213(Endometrial cancer);05214(Glioma);05216(Thyroid…	K04402	NA	growth arrest and DNA-damage-inducible, beta [Source:RGD Symbol;Acc:1309080]	protein_coding	36.414	21.8236	25.8385	32.7498	9.28415	7.72873	7.20649	9.91075	3.42296	1.77524	2.1074e-20	1.79059e-18	up	yes
ENSRNOG00000013090	Gadd45g	ENSRNOT00000018252	GO:0000185(activation of MAPKKK activity);GO:0005634(nucleus);GO:0005737(cytoplasm);GO:0006915(apoptotic process);GO:0007275(multicellular organism development);GO:0030154(cell differentiation);GO:0043065(positive regulation of apoptotic process);GO:0046330(positive regulation of JNK cascade);GO:0051726(regulation of cell cycle);GO:0120162(positive regulation of cold-induced thermogenesis);GO:190…	04010(MAPK signaling pathway);04068(FoxO signaling pathway);04110(Cell cycle);04115(p53 signaling pathway);04210(Apoptosis);04218(Cellular senescence);05169(Epstein-Barr virus infection);05200(Pathways in cancer);05202(Transcriptional misregulation in cancer);05210(Colorectal cancer);05212(Pancreatic cancer);05213(Endometrial cancer);05214(Glioma);05216(Thyroid cancer);05217(Basal cell carcinoma)…	K04402	NA	growth arrest and DNA-damage-inducible, gamma [Source:RGD Symbol;Acc:1311796]	protein_coding	161.053	64.5431	57.1455	57.8641	6.96366	9.79277	5.85705	9.14641	10.7244	3.42282	1.41493e-26	2.3398e-24	up	yes
ENSRNOG00000015156	Gal	ENSRNOT00000020425	GO:0001664(G protein-coupled receptor binding);GO:0004966(galanin receptor activity);GO:0005179(hormone activity);GO:0005184(neuropeptide hormone activity);GO:0005576(extracellular region);GO:0005615(extracellular space);GO:0005737(cytoplasm);GO:0005794(Golgi apparatus);GO:0006954(inflammatory response);GO:0007218(neuropeptide signaling pathway);GO:0007631(feeding behavior);GO:0008285(negative re…	04080(Neuroactive ligand-receptor interaction)	NA	NA	galanin and GMAP prepropeptide [Source:RGD Symbol;Acc:61954]	protein_coding	18.1227	14.5672	5.45186	20.0101	1.01645	1.9259	1.59211	2.52428	8.23828	3.04234	6.56949e-15	3.09915e-13	up	yes
ENSRNOG00000019718	Galnt15	ENSRNOT00000065618	GO:0000139(Golgi membrane);GO:0005794(Golgi apparatus);GO:0006486(protein glycosylation);GO:0016020(membrane);GO:0016021(integral component of membrane);GO:0016740(transferase activity);GO:0016757(transferase activity, transferring glycosyl groups);GO:0030133(transport vesicle);GO:0030246(carbohydrate binding)	00512(Mucin type O-glycan biosynthesis)	K00710	EC:2.4.1.41	polypeptide N-acetylgalactosaminyltransferase 15 [Source:MGI Symbol;Acc:MGI:1926004]	protein_coding	0.457596	0.368089	0.245101	0.285194	0.500367	1.22556	1.05848	0.639861	0.395992	-1.33646	0.000752527	0.00413473	down	yes
ENSRNOG00000017021	Galnt18	ENSRNOT00000022984	GO:0000139(Golgi membrane);GO:0004653(polypeptide N-acetylgalactosaminyltransferase activity);GO:0005794(Golgi apparatus);GO:0006486(protein glycosylation);GO:0006493(protein O-linked glycosylation);GO:0016020(membrane);GO:0016021(integral component of membrane);GO:0016740(transferase activity);GO:0016757(transferase activity, transferring glycosyl groups);GO:0030246(carbohydrate binding)	00512(Mucin type O-glycan biosynthesis)	K00710	EC:2.4.1.41	polypeptide N-acetylgalactosaminyltransferase 18 [Source:RGD Symbol;Acc:1309623]	protein_coding	11.9061	11.6599	13.7982	10.1452	19.5121	29.4606	23.1241	29.0335	0.469784	-1.08993	1.88564e-11	5.5342e-10	down	yes
ENSRNOG00000004645	Galnt5	ENSRNOT00000006319	GO:0000139(Golgi membrane);GO:0004653(polypeptide N-acetylgalactosaminyltransferase activity);GO:0005794(Golgi apparatus);GO:0006486(protein glycosylation);GO:0016020(membrane);GO:0016021(integral component of membrane);GO:0016740(transferase activity);GO:0016757(transferase activity, transferring glycosyl groups);GO:0030246(carbohydrate binding);GO:0046872(metal ion binding)	00512(Mucin type O-glycan biosynthesis)	K00710	EC:2.4.1.41	polypeptide N-acetylgalactosaminyltransferase 5 [Source:RGD Symbol;Acc:620361]	protein_coding	0.038377	0.080813	0.056653	0.082112	0.076961	0.233653	0.256223	0.179481	0.345637	-1.53267	0.000422049	0.00251741	down	yes
ENSRNOG00000048004	Garem2	ENSRNOT00000074348	NA	NA	NA	NA	GRB2 associated regulator of MAPK1 subtype 2 [Source:RGD Symbol;Acc:1597138]	protein_coding	1.72475	1.86929	2.5947	2.12244	6.09186	6.30552	5.01554	5.09442	0.369265	-1.43727	1.94135e-13	7.52041e-12	down	yes
ENSRNOG00000025676	Gask1a	ENSRNOT00000014323	GO:0005576(extracellular region);GO:0005783(endoplasmic reticulum);GO:0005794(Golgi apparatus);GO:0043231(intracellular membrane-bounded organelle)	NA	NA	NA	golgi associated kinase 1A [Source:RGD Symbol;Acc:1305157]	protein_coding	0.303629	0.62387	0.326838	0.576589	1.53529	0.789595	0.640858	0.778545	0.488992	-1.03212	0.00662122	0.025458	down	yes
ENSRNOG00000031743	Gbp2	ENSRNOT00000068683	GO:0000166(nucleotide binding);GO:0003924(GTPase activity);GO:0005525(GTP binding);GO:0005634(nucleus);GO:0005654(nucleoplasm);GO:0005737(cytoplasm);GO:0005794(Golgi apparatus);GO:0005829(cytosol);GO:0009617(response to bacterium);GO:0015629(actin cytoskeleton);GO:0020005(symbiont-containing vacuole membrane);GO:0031410(cytoplasmic vesicle);GO:0034504(protein localization to nucleus);GO:0035458(c…	04621(NOD-like receptor signaling pathway)	K20897	NA	guanylate binding protein 2 [Source:RGD Symbol;Acc:621810]	protein_coding	25.0448	13.9424	18.6859	11.025	1.42408	1.14483	1.11722	0.893688	15.0002	3.90691	1.38529e-50	1.0145e-47	up	yes
ENSRNOG00000028768	Gbp4	ENSRNOT00000022648	GO:0000166(nucleotide binding);GO:0003924(GTPase activity);GO:0005525(GTP binding);GO:0005829(cytosol);GO:0020005(symbiont-containing vacuole membrane);GO:0031410(cytoplasmic vesicle);GO:0035458(cellular response to interferon-beta);GO:0042832(defense response to protozoan);GO:0044406(adhesion of symbiont to host);GO:0050830(defense response to Gram-positive bacterium);GO:0071346(cellular respons…	04621(NOD-like receptor signaling pathway)	K20899	NA	guanylate binding protein 4 [Source:RGD Symbol;Acc:1310579]	protein_coding	0.386273	0.489839	0.305046	0.360791	0.148372	0.094422	0.217609	0.206179	2.31322	1.2099	0.00354421	0.0153151	up	yes
ENSRNOG00000032240	Gbp5	ENSRNOT00000037339	GO:0000166(nucleotide binding);GO:0003924(GTPase activity);GO:0005525(GTP binding);GO:0005737(cytoplasm);GO:0005794(Golgi apparatus);GO:0009617(response to bacterium);GO:0031410(cytoplasmic vesicle);GO:0034067(protein localization to Golgi apparatus);GO:0042802(identical protein binding);GO:0042803(protein homodimerization activity);GO:0045089(positive regulation of innate immune response);GO:004…	04621(NOD-like receptor signaling pathway)	K20898	NA	guanylate binding protein 5 [Source:RGD Symbol;Acc:1311040]	protein_coding	1.50611	0.910116	1.20191	0.977192	0.511229	0.672233	0.717582	0.311547	2.07689	1.05443	0.00206513	0.0096534	up	yes
ENSRNOG00000011039	Gch1	ENSRNOT00000014821	GO:0000166(nucleotide binding);GO:0003824(catalytic activity);GO:0003924(GTPase activity);GO:0003934(GTP cyclohydrolase I activity);GO:0005509(calcium ion binding);GO:0005515(protein binding);GO:0005525(GTP binding);GO:0005634(nucleus);GO:0005654(nucleoplasm);GO:0005737(cytoplasm);GO:0005829(cytosol);GO:0006729(tetrahydrobiopterin biosynthetic process);GO:0008152(metabolic process);GO:0008217(reg…	00790(Folate biosynthesis)	K01495	EC:3.5.4.16	GTP cyclohydrolase 1 [Source:RGD Symbol;Acc:61992]	protein_coding	1.99325	2.55606	2.04294	2.89678	0.187105	0.360339	0.066865	0.19558	11.7165	3.55047	5.81752e-17	3.56445e-15	up	yes
ENSRNOG00000023778	Gcnt2	ENSRNOT00000035448;ENSRNOT00000060335;ENSRNOT00000078010	GO:0003674(molecular_function);GO:0005575(cellular_component);GO:0005794(Golgi apparatus);GO:0006486(protein glycosylation);GO:0007179(transforming growth factor beta receptor signaling pathway);GO:0008109(N-acetyllactosaminide beta-1,6-N-acetylglucosaminyltransferase activity);GO:0008150(biological_process);GO:0008375(acetylglucosaminyltransferase activity);GO:0010608(posttranscriptional regulat…	00601(Glycosphingolipid biosynthesis - lacto and neolacto series);00601(Glycosphingolipid biosynthesis - lacto and neolacto series)	K00742	EC:2.4.1.150	glucosaminyl (N-acetyl) transferase 2 (I blood group) [Source:RGD Symbol;Acc:1303198]	protein_coding	1.67434	1.72337	0.910604	1.72533	0.655673	0.803523	0.487678	0.54345	2.42284	1.2767	3.86676e-06	3.98038e-05	up	yes
ENSRNOG00000055451	Gcnt4	ENSRNOT00000083143	GO:0002121(inter-male aggressive behavior);GO:0008375(acetylglucosaminyltransferase activity);GO:0016020(membrane);GO:0042403(thyroid hormone metabolic process);GO:0048729(tissue morphogenesis);GO:0048872(homeostasis of number of cells);GO:0060993(kidney morphogenesis)	NA	NA	NA	glucosaminyl (N-acetyl) transferase 4, core 2 (beta-1,6-N-acetylglucosaminyltransferase) [Source:MGI Symbol;Acc:MGI:2684919]	protein_coding	0.227065	1.10753	0.392291	0.238996	1.04482	3.22485	2.44763	3.07428	0.200773	-2.31637	7.04533e-06	6.77188e-05	down	yes
ENSRNOG00000051993	Gdf10	ENSRNOT00000081183;ENSRNOT00000087037	GO:0001649(osteoblast differentiation);GO:0005125(cytokine activity);GO:0005576(extracellular region);GO:0005615(extracellular space);GO:0007165(signal transduction);GO:0008083(growth factor activity);GO:0010862(positive regulation of pathway-restricted SMAD protein phosphorylation);GO:0045444(fat cell differentiation);GO:0045668(negative regulation of osteoblast differentiation);GO:0045668(negat…	04060(Cytokine-cytokine receptor interaction);04060(Cytokine-cytokine receptor interaction)	K22674	NA	growth differentiation factor 10 [Source:RGD Symbol;Acc:621512]	protein_coding	0.223204	0.851862	1.81894	1.58989	5.01289	2.18195	4.37391	3.59116	0.295773	-1.75744	4.78092e-05	0.000371718	down	yes
ENSRNOG00000019661	Gdf15	ENSRNOT00000026652	GO:0000187(activation of MAPK activity);GO:0002023(reduction of food intake in response to dietary excess);GO:0005576(extracellular region);GO:0005615(extracellular space);GO:0005634(nucleus);GO:0005737(cytoplasm);GO:0005794(Golgi apparatus);GO:0008083(growth factor activity);GO:0035860(glial cell-derived neurotrophic factor receptor signaling pathway);GO:0040015(negative regulation of multicellu…	04060(Cytokine-cytokine receptor interaction)	NA	NA	growth differentiation factor 15 [Source:RGD Symbol;Acc:2674]	protein_coding	1.02764	1.21385	0.767185	1.25018	0.48256	0.195271	0.239878	0	4.64074	2.21436	0.00010806	0.00076232	up	yes
ENSRNOG00000002800	Gdpd2	ENSRNOT00000003772;ENSRNOT00000076018;ENSRNOT00000076302;ENSRNOT00000076496	GO:0005884(actin filament);GO:0005886(plasma membrane);GO:0006629(lipid metabolic process);GO:0008081(phosphoric diester hydrolase activity);GO:0016020(membrane);GO:0016021(integral component of membrane);GO:0030027(lamellipodium);GO:0045669(positive regulation of osteoblast differentiation);GO:0090527(actin filament reorganization);GO:0090527(actin filament reorganization)	NA	K01124	EC:3.1.4.43	glycerophosphodiester phosphodiesterase domain containing 2 [Source:RGD Symbol;Acc:1560780]	protein_coding;retained_intron	0.195236	0.570793	0.726487	0.40142	2.60489	0.771326	2.48939	1.23381	0.266774	-1.90631	9.34266e-06	8.70265e-05	down	yes
ENSRNOG00000015160	Gem	ENSRNOT00000020826	GO:0000166(nucleotide binding);GO:0000278(mitotic cell cycle);GO:0000287(magnesium ion binding);GO:0003924(GTPase activity);GO:0005246(calcium channel regulator activity);GO:0005525(GTP binding);GO:0005886(plasma membrane);GO:0007165(signal transduction);GO:0009898(cytoplasmic side of plasma membrane);GO:0016020(membrane);GO:0019003(GDP binding);GO:0030496(midbody);GO:0051233(spindle midzone);GO:…	NA	K07846	NA	GTP binding protein overexpressed in skeletal muscle [Source:RGD Symbol;Acc:1307386]	protein_coding	12.013	5.47797	10.0156	6.36036	1.40299	0.716315	0.733508	1.21219	8.33135	3.05855	4.13943e-21	3.81199e-19	up	yes
ENSRNOG00000002919	Gfap	ENSRNOT00000034401;ENSRNOT00000093266;ENSRNOT00000093167	GO:0005178(integrin binding);GO:0005200(structural constituent of cytoskeleton);GO:0005515(protein binding);GO:0005737(cytoplasm);GO:0005856(cytoskeleton);GO:0005882(intermediate filament);GO:0009611(response to wounding);GO:0010625(positive regulation of Schwann cell proliferation);GO:0010977(negative regulation of neuron projection development);GO:0014002(astrocyte development);GO:0016020(membr…	04630(Jak-STAT signaling pathway);04630(Jak-STAT signaling pathway)	K05640	NA	glial fibrillary acidic protein [Source:RGD Symbol;Acc:2679]	protein_coding	1125.21	1618.99	971.102	1283.04	281.999	482.307	264.316	337.271	3.65939	1.8716	2.61584e-20	2.15129e-18	up	yes
ENSRNOG00000023931	Ggn	ENSRNOT00000056955	GO:0006302(double-strand break repair);GO:0007275(multicellular organism development);GO:0007276(gamete generation);GO:0007283(spermatogenesis);GO:0030154(cell differentiation);GO:0031625(ubiquitin protein ligase binding)	NA	NA	NA	gametogenetin [Source:RGD Symbol;Acc:1306765]	protein_coding	1.31712	1.06187	1.06523	0.976518	0.349963	0.548834	0.476347	0.531462	2.31864	1.21328	0.000191036	0.00125876	up	yes
ENSRNOG00000019179	Ggta1	ENSRNOT00000025983;ENSRNOT00000085756	GO:0005794(Golgi apparatus);GO:0005975(carbohydrate metabolic process);GO:0006486(protein glycosylation);GO:0016020(membrane);GO:0016021(integral component of membrane);GO:0016740(transferase activity);GO:0016757(transferase activity, transferring glycosyl groups);GO:0016758(transferase activity, transferring hexosyl groups);GO:0030259(lipid glycosylation);GO:0031982(vesicle);GO:0031985(Golgi cis…	00601(Glycosphingolipid biosynthesis - lacto and neolacto series);00601(Glycosphingolipid biosynthesis - lacto and neolacto series)	K00743	EC:2.4.1.87	glycoprotein, alpha-galactosyltransferase 1 [Source:RGD Symbol;Acc:629476]	protein_coding	4.07721	4.49445	3.14434	4.87528	1.34999	1.71594	0.938312	1.37243	3.08578	1.62564	1.38199e-11	4.17558e-10	up	yes
ENSRNOG00000008091	Gins1	ENSRNOT00000010955	GO:0000811(GINS complex);GO:0001833(inner cell mass cell proliferation);GO:0005634(nucleus);GO:0005737(cytoplasm);GO:0006260(DNA replication);GO:0032508(DNA duplex unwinding);GO:0043138(3'-5' DNA helicase activity);GO:1902983(DNA strand elongation involved in mitotic DNA replication)	NA	K10732	NA	GINS complex subunit 1 [Source:RGD Symbol;Acc:1562246]	protein_coding	2.1026	2.92423	1.7925	1.34103	0.767332	0.514905	0.713189	0.592978	3.15266	1.65657	9.84075e-06	9.11143e-05	up	yes
ENSRNOG00000000805	Gja1	ENSRNOT00000001054	GO:0000132(establishment of mitotic spindle orientation);GO:0000139(Golgi membrane);GO:0001649(osteoblast differentiation);GO:0001701(in utero embryonic development);GO:0001764(neuron migration);GO:0001937(negative regulation of endothelial cell proliferation);GO:0001947(heart looping);GO:0002070(epithelial cell maturation);GO:0002088(lens development in camera-type eye);GO:0002544(chronic inflam…	04540(Gap junction);05412(Arrhythmogenic right ventricular cardiomyopathy (ARVC))	K07372	NA	gap junction protein, alpha 1 [Source:RGD Symbol;Acc:2690]	protein_coding	24.6022	49.7431	51.075	38.6598	86.6146	81.7294	92.1274	90.6944	0.467244	-1.09775	8.88109e-10	1.94009e-08	down	yes
ENSRNOG00000017484	Gja5	ENSRNOT00000023488	GO:0001501(skeletal system development);GO:0001525(angiogenesis);GO:0001568(blood vessel development);GO:0003071(renal system process involved in regulation of systemic arterial blood pressure);GO:0003073(regulation of systemic arterial blood pressure);GO:0003105(negative regulation of glomerular filtration);GO:0003151(outflow tract morphogenesis);GO:0003158(endothelium development);GO:0003161(ca…	NA	K07614	NA	gap junction protein, alpha 5 [Source:RGD Symbol;Acc:2692]	protein_coding	0.45927	0.692875	0.310766	0.524187	0.147185	0.094451	0.074799	0.055568	5.34162	2.41728	4.84393e-08	7.81687e-07	up	yes
ENSRNOG00000022116	Gjb6	ENSRNOT00000011742;ENSRNOT00000081757	GO:0003674(molecular_function);GO:0005243(gap junction channel activity);GO:0005829(cytosol);GO:0005884(actin filament);GO:0005886(plasma membrane);GO:0005921(gap junction);GO:0005922(connexin complex);GO:0006915(apoptotic process);GO:0007154(cell communication);GO:0007568(aging);GO:0007605(sensory perception of sound);GO:0008017(microtubule binding);GO:0008285(negative regulation of cell populat…	NA	K07625	NA	gap junction protein, beta 6 [Source:RGD Symbol;Acc:621830]	protein_coding	1.22239	3.99027	4.63114	4.14561	15.8487	15.9919	15.0302	13.3603	0.232262	-2.10618	2.17065e-13	8.36653e-12	down	yes
ENSRNOG00000038328	Gjc2	ENSRNOT00000058362	GO:0001932(regulation of protein phosphorylation);GO:0003674(molecular_function);GO:0005243(gap junction channel activity);GO:0005886(plasma membrane);GO:0005921(gap junction);GO:0005922(connexin complex);GO:0007154(cell communication);GO:0007267(cell-cell signaling);GO:0007420(brain development);GO:0009636(response to toxic substance);GO:0010628(positive regulation of gene expression);GO:0010644…	NA	K07619	NA	gap junction protein, gamma 2 [Source:RGD Symbol;Acc:1562712]	protein_coding	6.0475	13.4977	12.4123	10.5434	25.5238	22.3397	24.802	24.4151	0.43779	-1.19169	5.11592e-10	1.17255e-08	down	yes
ENSRNOG00000001329	Gjc3	ENSRNOT00000001797	GO:0005886(plasma membrane);GO:0005921(gap junction);GO:0005922(connexin complex);GO:0007154(cell communication);GO:0007605(sensory perception of sound);GO:0016020(membrane);GO:0016021(integral component of membrane);GO:0030054(cell junction);GO:0042552(myelination);GO:0042803(protein homodimerization activity);GO:0043209(myelin sheath)	NA	K07628	NA	gap junction protein, gamma 3 [Source:RGD Symbol;Acc:727930]	protein_coding	1.00819	1.28758	2.6456	3.05065	8.03551	11.9217	10.7531	10.7208	0.192899	-2.37408	6.91911e-13	2.49787e-11	down	yes
ENSRNOG00000024082	Gldn	ENSRNOT00000033900	GO:0005615(extracellular space);GO:0005886(plasma membrane);GO:0009986(cell surface);GO:0016020(membrane);GO:0016021(integral component of membrane);GO:0032528(microvillus organization);GO:0034113(heterotypic cell-cell adhesion);GO:0045162(clustering of voltage-gated sodium channels);GO:0086080(protein binding involved in heterotypic cell-cell adhesion)	NA	K16364	NA	gliomedin [Source:RGD Symbol;Acc:727879]	protein_coding	23.4088	13.5005	5.79659	20.5035	1.57187	1.2453	2.61087	1.6613	8.91611	3.15641	3.78096e-19	2.79477e-17	up	yes
ENSRNOG00000014395	Gli3	ENSRNOT00000019396;ENSRNOT00000081290	GO:0000122(negative regulation of transcription by RNA polymerase II);GO:0000977(RNA polymerase II regulatory region sequence-specific DNA binding);GO:0000978(RNA polymerase II proximal promoter sequence-specific DNA binding);GO:0001656(metanephros development);GO:0001658(branching involved in ureteric bud morphogenesis);GO:0001701(in utero embryonic development);GO:0001822(kidney development);GO…	04024(cAMP signaling pathway);04340(Hedgehog signaling pathway);05200(Pathways in cancer);05217(Basal cell carcinoma);05217(Basal cell carcinoma)	K06230	NA	GLI family zinc finger 3 [Source:RGD Symbol;Acc:620272]	protein_coding	0.392958	0.394188	0.561717	0.630144	1.29397	1.24874	1.22306	1.02921	0.412725	-1.27675	3.49595e-07	4.63085e-06	down	yes
ENSRNOG00000026644	Glipr1	ENSRNOT00000005399	GO:0005576(extracellular region);GO:0005615(extracellular space);GO:0016020(membrane);GO:0016021(integral component of membrane)	NA	NA	NA	GLI pathogenesis-related 1 [Source:RGD Symbol;Acc:1305978]	protein_coding	7.37947	6.41247	3.53986	7.09395	2.35986	1.94537	1.96246	2.64669	2.74004	1.4542	1.05809e-06	1.24502e-05	up	yes
ENSRNOG00000014838	Glipr2	ENSRNOT00000019916	GO:0000139(Golgi membrane);GO:0005576(extracellular region);GO:0005615(extracellular space);GO:0010634(positive regulation of epithelial cell migration);GO:0010718(positive regulation of epithelial to mesenchymal transition);GO:0042803(protein homodimerization activity);GO:0070374(positive regulation of ERK1 and ERK2 cascade)	NA	NA	NA	GLI pathogenesis-related 2 [Source:RGD Symbol;Acc:1583669]	protein_coding	12.4036	8.97756	10.8099	8.88823	1.07511	1.26808	0.945645	0.2019	11.7681	3.55681	7.78279e-20	6.10671e-18	up	yes
ENSRNOG00000004766	Glis2	ENSRNOT00000006680	GO:0000122(negative regulation of transcription by RNA polymerase II);GO:0000977(RNA polymerase II regulatory region sequence-specific DNA binding);GO:0000981(DNA-binding transcription factor activity, RNA polymerase II-specific);GO:0001228(DNA-binding transcription activator activity, RNA polymerase II-specific);GO:0001822(kidney development);GO:0003676(nucleic acid binding);GO:0003677(DNA bindi…	NA	K09233	NA	GLIS family zinc finger 2 [Source:RGD Symbol;Acc:1309177]	protein_coding	13.2864	11.3646	7.82095	14.0075	4.5203	4.17367	3.89925	3.73269	2.84697	1.50943	1.66272e-16	9.64945e-15	up	yes
ENSRNOG00000013588	Glra1	ENSRNOT00000063889	GO:0001508(action potential);GO:0001964(startle response);GO:0002087(regulation of respiratory gaseous exchange by nervous system process);GO:0004888(transmembrane signaling receptor activity);GO:0005216(ion channel activity);GO:0005230(extracellular ligand-gated ion channel activity);GO:0005254(chloride channel activity);GO:0005783(endoplasmic reticulum);GO:0005886(plasma membrane);GO:0005887(in…	04080(Neuroactive ligand-receptor interaction)	K05193	NA	glycine receptor, alpha 1 [Source:RGD Symbol;Acc:2704]	protein_coding	0.732639	0.360311	0.363452	1.72064	0	0	0.114309	0	27.7934	4.79667	3.22662e-07	4.31122e-06	up	yes
ENSRNOG00000033579	Glt8d2	ENSRNOT00000051181	GO:0005794(Golgi apparatus);GO:0016020(membrane);GO:0016021(integral component of membrane);GO:0016740(transferase activity);GO:0016757(transferase activity, transferring glycosyl groups)	NA	NA	NA	glycosyltransferase 8 domain containing 2 [Source:RGD Symbol;Acc:1560432]	protein_coding	1.9953	2.85264	1.77495	2.52884	1.06086	0.82544	0.992941	0.621273	2.6144	1.38648	4.94897e-05	0.000382655	up	yes
ENSRNOG00000052115	Gm24029	ENSRNOT00000080700	NA	NA	NA	NA	predicted gene, 24029 [Source:MGI Symbol;Acc:MGI:5453806]	snoRNA	13.5945	4.87841	8.18464	5.59108	3.61824	3.67766	3.13788	2.66746	2.46149	1.29953	0.00268059	0.0120399	up	yes
ENSRNOG00000019838	Gmfg	ENSRNOT00000026891	GO:0003779(actin binding);GO:0005622(intracellular);GO:0007165(signal transduction);GO:0008083(growth factor activity);GO:0034316(negative regulation of Arp2/3 complex-mediated actin nucleation);GO:0071846(actin filament debranching);GO:0071933(Arp2/3 complex binding);GO:2000249(regulation of actin cytoskeleton reorganization)	NA	NA	NA	glia maturation factor, gamma [Source:RGD Symbol;Acc:620506]	protein_coding	11.2923	12.2044	6.60995	10.5946	3.20458	1.94978	1.73155	3.26136	4.01105	2.00398	8.01346e-10	1.77322e-08	up	yes
ENSRNOG00000018782	Gmnn	ENSRNOT00000025389	GO:0003682(chromatin binding);GO:0003714(transcription corepressor activity);GO:0005634(nucleus);GO:0005737(cytoplasm);GO:0005829(cytosol);GO:0006275(regulation of DNA replication);GO:0008156(negative regulation of DNA replication);GO:0009887(animal organ morphogenesis);GO:0035563(positive regulation of chromatin binding);GO:0042826(histone deacetylase binding);GO:0045786(negative regulation of c…	NA	K10749	NA	geminin, DNA replication inhibitor [Source:RGD Symbol;Acc:1308137]	protein_coding	5.98324	7.23141	6.13411	6.36984	2.16258	2.16238	1.81679	1.73861	3.26364	1.70648	1.23269e-12	4.29878e-11	up	yes
ENSRNOG00000016701	Gng8	ENSRNOT00000090417;ENSRNOT00000022441	GO:0003924(GTPase activity);GO:0005834(heterotrimeric G-protein complex);GO:0005886(plasma membrane);GO:0007165(signal transduction);GO:0007186(G protein-coupled receptor signaling pathway);GO:0007399(nervous system development);GO:0016020(membrane);GO:0031680(G-protein beta/gamma-subunit complex);GO:0031681(G-protein beta-subunit binding);GO:0035176(social behavior);GO:0043584(nose development);…	04014(Ras signaling pathway);04062(Chemokine signaling pathway);04151(PI3K-Akt signaling pathway);04371(Apelin signaling pathway);04713(Circadian entrainment);04723(Retrograde endocannabinoid signaling);04724(Glutamatergic synapse);04725(Cholinergic synapse);04726(Serotonergic synapse);04727(GABAergic synapse);04728(Dopaminergic synapse);04926(Relaxin signaling pathway);05032(Morphine addiction);…	K04544	NA	G protein subunit gamma 8 [Source:RGD Symbol;Acc:620808]	protein_coding	2.15983	3.32954	2.33116	2.62855	5.46149	4.67162	5.04471	6.31522	0.486161	-1.04049	2.42383e-05	0.000204029	down	yes
ENSRNOG00000006108	Gngt2	ENSRNOT00000008011	GO:0003674(molecular_function);GO:0003924(GTPase activity);GO:0005575(cellular_component);GO:0005834(heterotrimeric G-protein complex);GO:0005886(plasma membrane);GO:0007165(signal transduction);GO:0007186(G protein-coupled receptor signaling pathway);GO:0008150(biological_process);GO:0016020(membrane);GO:0031680(G-protein beta/gamma-subunit complex);GO:0031681(G-protein beta-subunit binding)	04014(Ras signaling pathway);04062(Chemokine signaling pathway);04151(PI3K-Akt signaling pathway);04371(Apelin signaling pathway);04713(Circadian entrainment);04723(Retrograde endocannabinoid signaling);04724(Glutamatergic synapse);04725(Cholinergic synapse);04726(Serotonergic synapse);04727(GABAergic synapse);04728(Dopaminergic synapse);04926(Relaxin signaling pathway);05032(Morphine addiction);…	K04549	NA	G protein subunit gamma transducin 2 [Source:RGD Symbol;Acc:1591007]	protein_coding	7.23107	5.8585	6.23873	7.41628	0.648588	0.707342	0.868873	0.417387	10.1221	3.33944	8.31463e-21	7.36446e-19	up	yes
ENSRNOG00000002011	Gnrhr	ENSRNOT00000002755	GO:0004930(G protein-coupled receptor activity);GO:0007165(signal transduction);GO:0007186(G protein-coupled receptor signaling pathway);GO:0016021(integral component of membrane);GO:0016500(protein-hormone receptor activity)	04080(Neuroactive ligand-receptor interaction);04912(GnRH signaling pathway)	K04280	NA	gonadotropin releasing hormone receptor [Source:RGD Symbol;Acc:70513]	protein_coding	0.052249	0.121125	0.131205	0.056549	0.400752	0.363226	0.412951	0.114783	0.279573	-1.8387	0.000178188	0.00118476	down	yes
ENSRNOG00000018400	Golm1	ENSRNOT00000037597	GO:0005794(Golgi apparatus);GO:0006997(nucleus organization);GO:0019216(regulation of lipid metabolic process)	NA	NA	NA	golgi membrane protein 1 [Source:RGD Symbol;Acc:1589384]	protein_coding	1.64847	2.62428	4.88161	3.43088	6.72134	7.1014	8.76514	11.722	0.366811	-1.44689	1.5022e-06	1.70372e-05	down	yes
ENSRNOG00000060179	Gpc3	ENSRNOT00000090442	GO:0001658(branching involved in ureteric bud morphogenesis);GO:0001822(kidney development);GO:0005764(lysosome);GO:0005886(plasma membrane);GO:0008285(negative regulation of cell population proliferation);GO:0009617(response to bacterium);GO:0009887(animal organ morphogenesis);GO:0009948(anterior/posterior axis specification);GO:0009966(regulation of signal transduction);GO:0010171(body morphoge…	05205(Proteoglycans in cancer)	K08109	NA	glypican 3 [Source:RGD Symbol;Acc:2725]	protein_coding	0.727647	1.07509	1.45451	0.846192	5.69768	2.58909	4.27426	3.10635	0.261909	-1.93286	5.40477e-10	1.23141e-08	down	yes
ENSRNOG00000056457	Gpd1	ENSRNOT00000087662	GO:0004367(glycerol-3-phosphate dehydrogenase [NAD+] activity);GO:0004368(glycerol-3-phosphate dehydrogenase (quinone) activity);GO:0005737(cytoplasm);GO:0005829(cytosol);GO:0005975(carbohydrate metabolic process);GO:0006072(glycerol-3-phosphate metabolic process);GO:0006094(gluconeogenesis);GO:0006116(NADH oxidation);GO:0006127(glycerophosphate shuttle);GO:0006734(NADH metabolic process);GO:0009…	00564(Glycerophospholipid metabolism)	K00006	EC:1.1.1.8	glycerol-3-phosphate dehydrogenase 1 [Source:RGD Symbol;Acc:621381]	protein_coding	160.515	84.5702	68.0509	106.42	39.5477	74.3012	30.2071	50.4894	2.1566	1.10876	6.2771e-05	0.000472287	up	yes
ENSRNOG00000017702	Gpld1	ENSRNOT00000024196	GO:0002042(cell migration involved in sprouting angiogenesis);GO:0002430(complement receptor mediated signaling pathway);GO:0004621(glycosylphosphatidylinositol phospholipase D activity);GO:0004630(phospholipase D activity);GO:0005576(extracellular region);GO:0005615(extracellular space);GO:0005737(cytoplasm);GO:0006507(GPI anchor release);GO:0008285(negative regulation of cell population prolife…	00563(Glycosylphosphatidylinositol (GPI)-anchor biosynthesis)	K01127	EC:3.1.4.50	glycosylphosphatidylinositol specific phospholipase D1 [Source:RGD Symbol;Acc:631371]	protein_coding	4.17829	8.22694	4.32038	5.37955	10.6387	10.9292	12.4293	13.5243	0.465162	-1.1042	2.07487e-08	3.58935e-07	down	yes
ENSRNOG00000008816	Gpnmb	ENSRNOT00000011945	GO:0001649(osteoblast differentiation);GO:0001818(negative regulation of cytokine production);GO:0001934(positive regulation of protein phosphorylation);GO:0005178(integrin binding);GO:0005768(endosome);GO:0005886(plasma membrane);GO:0005887(integral component of plasma membrane);GO:0007155(cell adhesion);GO:0007165(signal transduction);GO:0007267(cell-cell signaling);GO:0008201(heparin binding);…	NA	K20732	NA	glycoprotein nmb [Source:RGD Symbol;Acc:71008]	protein_coding	56.9753	89.5377	45.2743	99.034	5.24014	6.06082	4.12379	5.37372	13.9828	3.80558	7.5141e-61	9.62994e-58	up	yes
ENSRNOG00000039832	Gpr12	ENSRNOT00000061129;ENSRNOT00000092720	GO:0004930(G protein-coupled receptor activity);GO:0005886(plasma membrane);GO:0006874(cellular calcium ion homeostasis);GO:0007165(signal transduction);GO:0007186(G protein-coupled receptor signaling pathway);GO:0016020(membrane);GO:0016021(integral component of membrane);GO:0031210(phosphatidylcholine binding);GO:0031210(phosphatidylcholine binding)	NA	K04315	NA	G protein-coupled receptor 12 [Source:RGD Symbol;Acc:68333]	protein_coding	5.76956	4.83957	6.00956	3.43948	7.42585	13.3897	7.99575	11.5731	0.496682	-1.00961	1.45269e-05	0.000129288	down	yes
ENSRNOG00000013914	Gpr132	ENSRNOT00000018613	GO:0000082(G1/S transition of mitotic cell cycle);GO:0004930(G protein-coupled receptor activity);GO:0007165(signal transduction);GO:0007186(G protein-coupled receptor signaling pathway);GO:0010972(negative regulation of G2/M transition of mitotic cell cycle);GO:0016020(membrane);GO:0016021(integral component of membrane)	NA	K08426	NA	G protein-coupled receptor 132 [Source:RGD Symbol;Acc:1310817]	protein_coding	0.705651	0.433112	0.133368	0.510859	0.131741	0.102267	0.034908	0	6.63029	2.72907	6.28152e-05	0.000472389	up	yes
ENSRNOG00000025745	Gpr17	ENSRNOT00000036537	GO:0002862(negative regulation of inflammatory response to antigenic stimulus);GO:0004930(G protein-coupled receptor activity);GO:0005886(plasma membrane);GO:0005887(integral component of plasma membrane);GO:0007165(signal transduction);GO:0007186(G protein-coupled receptor signaling pathway);GO:0016020(membrane);GO:0016021(integral component of membrane);GO:0033612(receptor serine/threonine kina…	NA	K08404	NA	G protein-coupled receptor 17 [Source:RGD Symbol;Acc:1589785]	protein_coding	2.49614	4.7206	7.08544	5.47961	12.8453	12.3794	14.2251	12.4415	0.381215	-1.39132	4.44081e-08	7.21937e-07	down	yes
ENSRNOG00000025094	Gpr183	ENSRNOT00000034560	GO:0002250(adaptive immune response);GO:0002313(mature B cell differentiation involved in immune response);GO:0002376(immune system process);GO:0002407(dendritic cell chemotaxis);GO:0003674(molecular_function);GO:0004930(G protein-coupled receptor activity);GO:0005575(cellular_component);GO:0005886(plasma membrane);GO:0006959(humoral immune response);GO:0007165(signal transduction);GO:0007186(G p…	NA	K04305	NA	G protein-coupled receptor 183 [Source:RGD Symbol;Acc:1598095]	protein_coding	2.05094	2.11977	1.58183	1.62289	0.290553	0.492365	0.61669	0.194185	4.6276	2.21026	1.70379e-08	2.998e-07	up	yes
ENSRNOG00000002524	Gpr37	ENSRNOT00000003593	GO:0000151(ubiquitin ligase complex);GO:0004930(G protein-coupled receptor activity);GO:0005783(endoplasmic reticulum);GO:0005789(endoplasmic reticulum membrane);GO:0005886(plasma membrane);GO:0007165(signal transduction);GO:0007186(G protein-coupled receptor signaling pathway);GO:0007193(adenylate cyclase-inhibiting G protein-coupled receptor signaling pathway);GO:0008528(G protein-coupled pepti…	05012(Parkinson disease)	K04243	NA	G protein-coupled receptor 37 [Source:RGD Symbol;Acc:619848]	protein_coding	12.5336	25.1952	24.1679	20.1995	49.4689	44.8661	48.8436	44.6791	0.437012	-1.19425	4.74009e-12	1.55765e-10	down	yes
ENSRNOG00000016362	Gpr4	ENSRNOT00000021893	GO:0004930(G protein-coupled receptor activity);GO:0005886(plasma membrane);GO:0005887(integral component of plasma membrane);GO:0007165(signal transduction);GO:0007186(G protein-coupled receptor signaling pathway);GO:0010447(response to acidic pH);GO:0016020(membrane);GO:0016021(integral component of membrane);GO:0016525(negative regulation of angiogenesis);GO:0035025(positive regulation of Rho …	NA	K04312	NA	G protein-coupled receptor 4 [Source:RGD Symbol;Acc:1311604]	protein_coding	6.82396	5.00377	3.46997	4.44632	1.8146	1.73562	1.74552	1.4225	2.93886	1.55526	1.39524e-08	2.48637e-07	up	yes
ENSRNOG00000049580	Gpr6	ENSRNOT00000073276	GO:0003376(sphingosine-1-phosphate receptor signaling pathway);GO:0004930(G protein-coupled receptor activity);GO:0005886(plasma membrane);GO:0007165(signal transduction);GO:0007186(G protein-coupled receptor signaling pathway);GO:0007204(positive regulation of cytosolic calcium ion concentration);GO:0016020(membrane);GO:0016021(integral component of membrane);GO:0038036(sphingosine-1-phosphate r…	NA	K04313	NA	G protein-coupled receptor 6 [Source:RGD Symbol;Acc:70939]	protein_coding	0.055424	0.090352	0.223517	0.165721	0.685579	0.269136	0.36767	0.10653	0.37442	-1.41727	0.00927083	0.0337458	down	yes
ENSRNOG00000022567	Gpr62	ENSRNOT00000033018	GO:0004930(G protein-coupled receptor activity);GO:0005768(endosome);GO:0005886(plasma membrane);GO:0007186(G protein-coupled receptor signaling pathway);GO:0016021(integral component of membrane);GO:0042802(identical protein binding);GO:0043235(receptor complex);GO:0043950(positive regulation of cAMP-mediated signaling);GO:0048016(inositol phosphate-mediated signaling);GO:1990763(arrestin family…	NA	K08415	NA	G protein-coupled receptor 62 [Source:RGD Symbol;Acc:1560166]	protein_coding	2.45043	4.00672	4.8579	4.41064	8.84191	8.57118	8.34523	7.51516	0.472619	-1.08125	3.63688e-06	3.76897e-05	down	yes
ENSRNOG00000003806	Gpr65	ENSRNOT00000005055	GO:0004930(G protein-coupled receptor activity);GO:0005886(plasma membrane);GO:0005887(integral component of plasma membrane);GO:0007165(signal transduction);GO:0007186(G protein-coupled receptor signaling pathway);GO:0007189(adenylate cyclase-activating G protein-coupled receptor signaling pathway);GO:0010447(response to acidic pH);GO:0016020(membrane);GO:0016021(integral component of membrane);…	NA	K08416	NA	G-protein coupled receptor 65 [Source:RGD Symbol;Acc:1311832]	protein_coding	0.664404	0.558127	0.720967	0.71278	0.029856	0.168848	0.098681	0.082639	6.98976	2.80524	1.04714e-08	1.90805e-07	up	yes
ENSRNOG00000036834	Gpr84	ENSRNOT00000055279	GO:0001604(urotensin II receptor activity);GO:0004930(G protein-coupled receptor activity);GO:0005887(integral component of plasma membrane);GO:0007186(G protein-coupled receptor signaling pathway);GO:0007218(neuropeptide signaling pathway);GO:0008528(G protein-coupled peptide receptor activity);GO:0016020(membrane);GO:0016021(integral component of membrane);GO:0043235(receptor complex)	NA	K08421	NA	G protein-coupled receptor 84 [Source:RGD Symbol;Acc:1585277]	protein_coding	7.84874	6.1445	8.5957	4.10564	2.92415	3.95947	2.70305	2.05862	2.29231	1.1968	2.81593e-05	0.000232454	up	yes
ENSRNOG00000008412	Gprc5a	ENSRNOT00000011134	GO:0004930(G protein-coupled receptor activity);GO:0005730(nucleolus);GO:0005886(plasma membrane);GO:0007186(G protein-coupled receptor signaling pathway);GO:0016020(membrane);GO:0016021(integral component of membrane);GO:0030295(protein kinase activator activity);GO:0031982(vesicle);GO:0032147(activation of protein kinase activity);GO:0043231(intracellular membrane-bounded organelle);GO:0043235(…	NA	K08468	NA	G protein-coupled receptor, class C, group 5, member A [Source:RGD Symbol;Acc:1310804]	protein_coding	3.29873	2.24568	1.19404	3.16981	0.260238	0.151769	0.169917	0.132331	13.8721	3.79412	5.26162e-20	4.2145e-18	up	yes
ENSRNOG00000006990	Grb7	ENSRNOT00000009299	GO:0003723(RNA binding);GO:0005070(SH3/SH2 adaptor activity);GO:0005737(cytoplasm);GO:0005829(cytosol);GO:0005886(plasma membrane);GO:0005925(focal adhesion);GO:0007165(signal transduction);GO:0008289(lipid binding);GO:0009967(positive regulation of signal transduction);GO:0010494(cytoplasmic stress granule);GO:0016020(membrane);GO:0017148(negative regulation of translation);GO:0019901(protein ki…	NA	NA	NA	growth factor receptor bound protein 7 [Source:RGD Symbol;Acc:619759]	protein_coding	0.302575	0.474331	0.320914	0.367865	0.108183	0.180053	0.093976	0.175949	2.62592	1.39282	0.000823307	0.00446116	up	yes
ENSRNOG00000033942	Grin2a	ENSRNOT00000044626	GO:0001964(startle response);GO:0001975(response to amphetamine);GO:0004970(ionotropic glutamate receptor activity);GO:0004972(NMDA glutamate receptor activity);GO:0005216(ion channel activity);GO:0005261(cation channel activity);GO:0005262(calcium channel activity);GO:0005783(endoplasmic reticulum);GO:0005886(plasma membrane);GO:0005887(integral component of plasma membrane);GO:0006811(ion trans…	04014(Ras signaling pathway);04015(Rap1 signaling pathway);04020(Calcium signaling pathway);04024(cAMP signaling pathway);04080(Neuroactive ligand-receptor interaction);04713(Circadian entrainment);04720(Long-term potentiation);04724(Glutamatergic synapse);04728(Dopaminergic synapse);05010(Alzheimer disease);05014(Amyotrophic lateral sclerosis (ALS));05030(Cocaine addiction);05031(Amphetamine add…	K05209	NA	glutamate ionotropic receptor NMDA type subunit 2A [Source:RGD Symbol;Acc:2737]	protein_coding	4.68886	3.08537	5.35263	7.72179	6.17285	19.2412	13.0774	9.09561	0.438116	-1.19062	3.41662e-05	0.000275822	down	yes
ENSRNOG00000003280	Grin2c	ENSRNOT00000004477	GO:0004970(ionotropic glutamate receptor activity);GO:0004972(NMDA glutamate receptor activity);GO:0005216(ion channel activity);GO:0005261(cation channel activity);GO:0005886(plasma membrane);GO:0005887(integral component of plasma membrane);GO:0006811(ion transport);GO:0009611(response to wounding);GO:0015276(ligand-gated ion channel activity);GO:0016020(membrane);GO:0016021(integral component …	04020(Calcium signaling pathway);04024(cAMP signaling pathway);04080(Neuroactive ligand-receptor interaction);04713(Circadian entrainment);04720(Long-term potentiation);04724(Glutamatergic synapse);05010(Alzheimer disease);05014(Amyotrophic lateral sclerosis (ALS));05030(Cocaine addiction);05031(Amphetamine addiction);05033(Nicotine addiction);05034(Alcoholism)	K05211	NA	glutamate ionotropic receptor NMDA type subunit 2C [Source:RGD Symbol;Acc:2739]	protein_coding	8.3989	12.8043	11.4179	13.3029	23.5475	26.5264	26.3231	26.835	0.444862	-1.16857	1.43104e-16	8.40001e-15	down	yes
ENSRNOG00000005519	Grm3	ENSRNOT00000007572;ENSRNOT00000089747	GO:0001641(group II metabotropic glutamate receptor activity);GO:0004930(G protein-coupled receptor activity);GO:0005246(calcium channel regulator activity);GO:0005886(plasma membrane);GO:0005887(integral component of plasma membrane);GO:0007165(signal transduction);GO:0007186(G protein-coupled receptor signaling pathway);GO:0007196(adenylate cyclase-inhibiting G protein-coupled glutamate recepto…	04072(Phospholipase D signaling pathway);04080(Neuroactive ligand-receptor interaction);04724(Glutamatergic synapse);05030(Cocaine addiction);05030(Cocaine addiction)	K04605	NA	glutamate metabotropic receptor 3 [Source:RGD Symbol;Acc:2744]	protein_coding	1.96588	5.03251	5.59627	4.48676	9.95184	10.0216	10.0862	11.26	0.413398	-1.2744	3.4812e-08	5.75052e-07	down	yes
ENSRNOG00000028801	Gsap	ENSRNOT00000083964;ENSRNOT00000039953	GO:0001540(amyloid-beta binding);GO:0005802(trans-Golgi network);GO:0030162(regulation of proteolysis);GO:1902004(positive regulation of amyloid-beta formation);GO:1902004(positive regulation of amyloid-beta formation)	NA	NA	NA	gamma-secretase activating protein [Source:RGD Symbol;Acc:1563271]	protein_coding	1.55263	1.45766	0.689214	1.11241	0.30819	0.248661	0.184484	0.209952	5.05832	2.33866	4.97783e-11	1.35016e-09	up	yes
ENSRNOG00000030449	Gsta4	ENSRNOT00000090146;ENSRNOT00000012348	GO:0004364(glutathione transferase activity);GO:0005515(protein binding);GO:0005737(cytoplasm);GO:0005739(mitochondrion);GO:0006749(glutathione metabolic process);GO:0006805(xenobiotic metabolic process);GO:0008144(drug binding);GO:0009635(response to herbicide);GO:0010043(response to zinc ion);GO:0016740(transferase activity);GO:0035094(response to nicotine);GO:0043295(glutathione binding);GO:00…	00480(Glutathione metabolism);00980(Metabolism of xenobiotics by cytochrome P450);00982(Drug metabolism - cytochrome P450);00983(Drug metabolism - other enzymes);01524(Platinum drug resistance);05200(Pathways in cancer);05204(Chemical carcinogenesis);05225(Hepatocellular carcinoma);05418(Fluid shear stress and atherosclerosis);05418(Fluid shear stress and atherosclerosis)	K00799	EC:2.5.1.18	glutathione S-transferase alpha 4 [Source:RGD Symbol;Acc:1309970]	protein_coding	2.12143	5.9306	8.69831	6.31924	12.2154	12.6424	17.197	11.4498	0.431169	-1.21367	6.63559e-05	0.000496346	down	yes
ENSRNOG00000033402	Gsta6	ENSRNOT00000036813	GO:0004364(glutathione transferase activity);GO:0005515(protein binding);GO:0005737(cytoplasm);GO:0005829(cytosol);GO:0006749(glutathione metabolic process);GO:0006805(xenobiotic metabolic process);GO:0016740(transferase activity)	00480(Glutathione metabolism);00980(Metabolism of xenobiotics by cytochrome P450);00982(Drug metabolism - cytochrome P450);00983(Drug metabolism - other enzymes);01524(Platinum drug resistance);05200(Pathways in cancer);05204(Chemical carcinogenesis);05225(Hepatocellular carcinoma);05418(Fluid shear stress and atherosclerosis)	K00799	EC:2.5.1.18	glutathione S-transferase alpha 6 [Source:RGD Symbol;Acc:1565402]	protein_coding	1.93795	3.57005	4.06347	1.80038	6.56202	4.49721	6.57941	7.19492	0.457923	-1.12682	3.23017e-05	0.000262008	down	yes
ENSRNOG00000001242	Gstt3	ENSRNOT00000036518	GO:0004364(glutathione transferase activity);GO:0005515(protein binding);GO:0006749(glutathione metabolic process);GO:0016740(transferase activity)	NA	NA	NA	glutathione S-transferase, theta 3 [Source:RGD Symbol;Acc:1562732]	protein_coding	5.31589	9.31238	10.1031	6.73914	20.5388	22.3274	21.0874	25.0382	0.353634	-1.49967	2.70876e-15	1.35694e-13	down	yes
ENSRNOG00000009440	Gucy1b2	ENSRNOT00000087678;ENSRNOT00000081912	GO:0000166(nucleotide binding);GO:0004383(guanylate cyclase activity);GO:0006182(cGMP biosynthetic process);GO:0009190(cyclic nucleotide biosynthetic process);GO:0016829(lyase activity);GO:0016849(phosphorus-oxygen lyase activity);GO:0020037(heme binding);GO:0035556(intracellular signal transduction);GO:0035556(intracellular signal transduction)	00230(Purine metabolism);04022(cGMP-PKG signaling pathway);04270(Vascular smooth muscle contraction);04540(Gap junction);04611(Platelet activation);04713(Circadian entrainment);04730(Long-term depression);04921(Oxytocin signaling pathway);04924(Renin secretion);04970(Salivary secretion);04970(Salivary secretion)	K12319	EC:4.6.1.2	guanylate cyclase 1 soluble subunit beta 2 [Source:RGD Symbol;Acc:2770]	protein_coding	0	0.0306082	0.0752045	0	0.344877	0.136986	0.268474	0.164914	0.115611	-3.11266	1.73981e-05	0.000151853	down	yes
ENSRNOG00000029939	Gypc	ENSRNOT00000046369	GO:0005886(plasma membrane);GO:0016020(membrane);GO:0016021(integral component of membrane);GO:0030863(cortical cytoskeleton)	05144(Malaria)	K06576	NA	glycophorin C (Gerbich blood group) [Source:RGD Symbol;Acc:1310295]	protein_coding	0.944156	0.70538	0.410667	1.37485	1.0466	2.61473	1.25629	2.73132	0.449089	-1.15493	0.00350949	0.0151821	down	yes
ENSRNOG00000032002	Hapln1	ENSRNOT00000043196;ENSRNOT00000042958	GO:0001501(skeletal system development);GO:0005198(structural molecule activity);GO:0005540(hyaluronic acid binding);GO:0005576(extracellular region);GO:0007155(cell adhesion);GO:0007417(central nervous system development);GO:0031012(extracellular matrix);GO:0045202(synapse);GO:0045202(synapse)	NA	NA	NA	hyaluronan and proteoglycan link protein 1 [Source:RGD Symbol;Acc:2412]	protein_coding	1.81633	2.69272	3.23186	2.36406	10.8404	10.9196	9.65515	9.77256	0.245339	-2.02715	3.54239e-33	9.72828e-31	down	yes
ENSRNOG00000004854	Has2	ENSRNOT00000006517	GO:0001570(vasculogenesis);GO:0001822(kidney development);GO:0003674(molecular_function);GO:0005575(cellular_component);GO:0005737(cytoplasm);GO:0005887(integral component of plasma membrane);GO:0008284(positive regulation of cell population proliferation);GO:0010838(positive regulation of keratinocyte proliferation);GO:0014911(positive regulation of smooth muscle cell migration);GO:0016020(membr…	NA	K00752	EC:2.4.1.212	hyaluronan synthase 2 [Source:RGD Symbol;Acc:2781]	protein_coding	1.62757	0.769102	0.621409	0.656802	0.174066	0.139493	0.156385	0.17501	5.6979	2.51043	4.73082e-10	1.09264e-08	up	yes
ENSRNOG00000029886	Hba-a1	ENSRNOT00000051483	GO:0001540(amyloid-beta binding);GO:0004601(peroxidase activity);GO:0005344(oxygen carrier activity);GO:0005506(iron ion binding);GO:0005515(protein binding);GO:0005833(hemoglobin complex);GO:0015671(oxygen transport);GO:0019825(oxygen binding);GO:0020037(heme binding);GO:0031720(haptoglobin binding);GO:0031838(haptoglobin-hemoglobin complex);GO:0042744(hydrogen peroxide catabolic process);GO:004…	05143(African trypanosomiasis);05144(Malaria)	K13822	NA	hemoglobin alpha, adult chain 2 [Source:RGD Symbol;Acc:1359364]	protein_coding	820.856	152.082	43.9847	469.264	2.82743	4.55226	20.9137	14.1263	35.0353	5.13074	1.84694e-11	5.44139e-10	up	yes
ENSRNOG00000047321	Hba-a2	ENSRNOT00000048977	GO:0003674(molecular_function);GO:0004601(peroxidase activity);GO:0005344(oxygen carrier activity);GO:0005506(iron ion binding);GO:0005833(hemoglobin complex);GO:0015671(oxygen transport);GO:0019825(oxygen binding);GO:0020037(heme binding);GO:0031720(haptoglobin binding);GO:0031838(haptoglobin-hemoglobin complex);GO:0032355(response to estradiol);GO:0042744(hydrogen peroxide catabolic process);GO…	05143(African trypanosomiasis);05144(Malaria)	K13822	NA	hemoglobin alpha, adult chain 2 [Source:RGD Symbol;Acc:1359364]	protein_coding	394.378	75.7245	20.1668	224.983	1.45744	2.18236	8.67613	6.64745	37.7175	5.23716	2.90828e-12	1.00059e-10	up	yes
ENSRNOG00000045989	Hba-a3	ENSRNOT00000052292	GO:0004601(peroxidase activity);GO:0005344(oxygen carrier activity);GO:0005506(iron ion binding);GO:0005833(hemoglobin complex);GO:0015671(oxygen transport);GO:0019825(oxygen binding);GO:0020037(heme binding);GO:0031720(haptoglobin binding);GO:0031838(haptoglobin-hemoglobin complex);GO:0042744(hydrogen peroxide catabolic process);GO:0043177(organic acid binding);GO:0046872(metal ion binding);GO:0…	05143(African trypanosomiasis);05144(Malaria)	K13822	NA	hemoglobin alpha, adult chain 3 [Source:RGD Symbol;Acc:1359209]	protein_coding	20.8768	1.4297	0.569503	11.9259	0	0.220359	0.504028	0.369936	31.8022	4.99105	1.08582e-06	1.2757e-05	up	yes
ENSRNOG00000058105	Hbb	ENSRNOT00000090422	GO:0005344(oxygen carrier activity);GO:0005833(hemoglobin complex);GO:0015671(oxygen transport);GO:0019825(oxygen binding);GO:0020037(heme binding);GO:0046872(metal ion binding)	05143(African trypanosomiasis);05144(Malaria)	K13823	NA	hemoglobin subunit beta [Source:RGD Symbol;Acc:2783]	protein_coding	329.456	75.9748	25.6924	220.714	1.33963	1.56002	10.6326	6.79198	32.0719	5.00324	1.90301e-11	5.56395e-10	up	yes
ENSRNOG00000047098	Hbb-bs	ENSRNOT00000019913;ENSRNOT00000089102;ENSRNOT00000087661	GO:0004601(peroxidase activity);GO:0005344(oxygen carrier activity);GO:0005833(hemoglobin complex);GO:0015671(oxygen transport);GO:0019825(oxygen binding);GO:0020037(heme binding);GO:0031720(haptoglobin binding);GO:0031721(hemoglobin alpha binding);GO:0031838(haptoglobin-hemoglobin complex);GO:0042744(hydrogen peroxide catabolic process);GO:0043177(organic acid binding);GO:0046872(metal ion bindi…	05143(African trypanosomiasis);05144(Malaria);05144(Malaria)	K13823	NA	beta globin minor gene [Source:RGD Symbol;Acc:2290038]	protein_coding	62.5667	9.97264	2.6584	28.0125	0	0.260321	1.12973	1.17806	40.1893	5.32874	2.23656e-07	3.10434e-06	up	yes
ENSRNOG00000018646	Hbegf	ENSRNOT00000025157	GO:0005154(epidermal growth factor receptor binding);GO:0005576(extracellular region);GO:0005615(extracellular space);GO:0005886(plasma membrane);GO:0005887(integral component of plasma membrane);GO:0007173(epidermal growth factor receptor signaling pathway);GO:0007399(nervous system development);GO:0008016(regulation of heart contraction);GO:0008083(growth factor activity);GO:0008201(heparin bin…	01522(Endocrine resistance);04012(ErbB signaling pathway);04912(GnRH signaling pathway);04915(Estrogen signaling pathway);04928(Parathyroid hormone synthesis, secretion and action);05205(Proteoglycans in cancer);05219(Bladder cancer)	K08523	NA	heparin-binding EGF-like growth factor [Source:RGD Symbol;Acc:2526]	protein_coding	54.2036	22.1132	19.4389	26.2048	3.16562	1.89078	2.29615	2.00139	13.0384	3.7047	4.0987e-35	1.31321e-32	up	yes
ENSRNOG00000026653	Hcar2	ENSRNOT00000032249	GO:0001614(purinergic nucleotide receptor activity);GO:0004930(G protein-coupled receptor activity);GO:0005525(GTP binding);GO:0005886(plasma membrane);GO:0006915(apoptotic process);GO:0007165(signal transduction);GO:0007186(G protein-coupled receptor signaling pathway);GO:0016020(membrane);GO:0016021(integral component of membrane);GO:0033031(positive regulation of neutrophil apoptotic process);…	04024(cAMP signaling pathway)	K08402	NA	hydroxycarboxylic acid receptor 2 [Source:RGD Symbol;Acc:727952]	protein_coding	1.94717	1.4795	2.15091	2.01726	0.109142	1.24299	0.566592	0.674035	2.92925	1.55053	0.00242571	0.0110599	up	yes
[truncated: 945 more rows]

## Sheet: DEGs_TBI +NMN vs TBI
DEGs_TBI +NMN vs TBI
gene_id	gene_name	transcript_id	GO	KEGG	KO_ENTRY	EC	Description	trans_type	FPKM.NMN_1	FPKM.NMN_3	FPKM.NMN_4	FPKM.NMN_5	FPKM.TBI_1	FPKM.TBI_2	FPKM.TBI_3	FPKM.TBI_4	fc	log2(fc)	pval	qval	regulation	significant
[truncated: 854 more rows]

## Sheet: Reversed DEGs
Reversed DEGs between TBI vs Sham and TBI+NMN vs TBI
up_regulated in TBI and down_regulated in TBI+NMN	down_regulated in TBI and up_regulated in TBI+NMN
A3galt2	AABR07007717
AABR07001555	AABR07041096
AABR07003235	AABR07051882
AABR07006269	AABR07052500
AABR07012795	AABR07066693
AABR07015941	Aass
AABR07018244	AC116220
AABR07021402	Acacb
AABR07025295	Acss1
AABR07035722	Adamts19
AABR07038983	Adarb2
[truncated: 645 more rows]
