# Supplementary material for: Nicotinamide mononucleotides alleviated neurological impairment via anti-neuroinflammation in traumatic brain injury
Source: Int J Med Sci. 2023 Jan 31;20(3):307–17. doi: 10.7150/ijms.80942 (PMC9969499; doi:10.7150/ijms.80942)
Supplement: Supplementary file 2 — Supplementary table 2. [file ijmsv20p0307s2.xlsx]

## Sheet: GO  for reversed DEGs
Enriched GO terms for reversed DEGs between TBI vs Sham and TBI+NMN vs TBI
GO_ID	GO_Term	GO_function	Count	Genes	Valid List Total	Pop Hits	Pop Total	Fold Enrichment	PValue	Bonferroni	Benjamini	FDR
GO:0006954	inflammatory response	GOTERM_BP	64	IL1RN, CIITA, CSF1, NCF1, TRIL, CXCL1, CXCL13, CXCL3, CXCL2, LTB4R, CSRP3, ZC3H12A, CASP4, C3AR1, OLR1, CMKLR1, PTGIR, ANXA1, IL4R, SPHK1, CYBB, CYBA, TNFRSF1B, TNFRSF1A, TLR1, HCK, GAL, CD8A, IL1B, NINJ1, TLR8, TLR4, CD44, S100A8, EPHA2, TLR2, CALCA, CCL12, C5AR1, THBS1, RELB, SERPINB1A, CCL9, CCL7, CCL6, CCL4, PDPN, SPP1, CCL3, CCL2, S1PR3, CD14, CCR1, TGFB1, NOS2, STAT3, SELE, SELP, CXCL10, IL…	702	334	18680	5.09886	6.77489e-27	2.63272e-23	2.63204e-23	2.52636e-23
GO:0032496	response to lipopolysaccharide	GOTERM_BP	49	IL1RN, CSF1, SERPINE1, HMGB2, ADM, CXCL1, CXCL3, LITAF, ICAM1, AKAP12, THBD, GJA1, CASP1, ACP5, TIMP4, ABCC3, PTGIR, ARG1, IGFBP3, DIO2, PAWR, FOS, TNFRSF1B, MMP9, TNFRSF1A, SLPI, IL1B, BTK, TRIB1, TLR4, S100A9, S100A8, TLR2, C5AR1, SOCS3, SOCS1, CCL2, HMGB2L1, CD14, UGT1A6, NGFR, NOS2, GCH1, ERBIN, FMO1, SELP, CXCL10, IL6, GJB6	702	278	18680	4.6902	4.38019e-19	1.70214e-15	8.50851e-16	8.16686e-16
GO:0030593	neutrophil chemotaxis	GOTERM_BP	27	CCL12, CSF3R, ITGAM, C5AR1, ITGB2, CXCL1, CXCL13, CXCL3, TREM1, CXCL2, LGALS3, CCL9, CCL7, CCL6, CXCR2, CCL4, CCL3, SPP1, CCL2, FCER1G, VAV1, CXCL10, FCGR2A, IL1B, S100A9, S100A8, PF4	702	75	18680	9.57949	9.03932e-19	3.51268e-15	1.17059e-15	1.12359e-15
GO:0030335	positive regulation of cell migration	GOTERM_BP	41	RET, TNFAIP6, CSF1, FAM107A, CXCR4, THBS1, CXCL16, CCL7, GPNMB, PLAU, CLEC7A, FAM110C, PDGFD, NTF3, PDPN, ITGAX, CCL3, C3AR1, ACP5, HAS2, CCN1, CCR1, TGFB1, SPHK1, STAT3, FN1, RHOC, MMP9, FGR, CXCL10, DAB2, MMP14, CXCL12, IL1B, SNAI1, F2RL1, ITGA5, MYO1F, FERMT3, HBEGF, EPHA2	702	278	18680	3.92445	2.60899e-13	1.01387e-09	2.30542e-10	2.21284e-10
GO:0032760	positive regulation of tumor necrosis factor production	GOTERM_BP	27	HSPB1, THBS1, AKAP12, FCGR3A, CLEC7A, CCL4, CCL3, CCL2, CD14, CCN1, FCER1G, RGD1565355, STAT3, ARID5A, CYBB, CYBA, TNFRSF1A, TLR1, IL6, TYROBP, FCGR2A, PTPRC, BTK, TLR4, TMEM106A, PF4, TLR2	702	120	18680	5.98718	2.96707e-13	1.15322e-09	2.30542e-10	2.21284e-10
GO:0071222	cellular response to lipopolysaccharide	GOTERM_BP	41	SERPINE1, HMGB2, CXCL1, CXCL13, CXCL3, LITAF, TREM1, CXCL2, CXCL16, ICAM1, FCGR3A, ZFP36, SBNO2, SOCS1, PLAU, ZC3H12A, MRC1, CASP1, CCL2, TSPO, HMGCS2, CD14, GBP2, NOS2, RGD1565355, ARG1, ARID5A, FN1, LILRB2, TNFRSF1B, MMP9, CXCL10, IL6, TNIP2, IL1B, LCN2, VIM, CD68, FCGR2B, TLR4, PF4	702	292	18680	3.73629	1.31494e-12	5.10989e-09	7.29789e-10	7.00485e-10
GO:0006955	immune response	GOTERM_BP	40	CLEC4A1, IL1RN, CLEC4A3, CLEC4A2, LST1, WAS, CXCR4, CXCL1, RT1-DB1, CST7, CRIP1, THBS1, NFIL3, CXCR2, CCL4, SECTM1B, CCR1, CD74, FYB1, IL4R, RGD1565355, OSM, LIF, RT1-CE7, PRG4, TNFRSF1B, VAV1, RT1-CE1, CXCL10, CXCL12, CLEC4D, SLPI, IL1B, TNFSF9, TLR8, RT1-BB, LTBR, TLR4, PF4, TLR2	702	278	18680	3.82873	1.17972e-12	4.5844e-09	7.29789e-10	7.00485e-10
GO:0071346	cellular response to interferon-gamma	GOTERM_BP	25	CCL12, CIITA, WAS, CAPG, STX11, ICAM1, SOCS3, CCL9, SOCS1, RAB20, CCL7, CCL6, MYC, CCL4, MRC1, CCL3, CASP1, CCL2, GBP2, LOC685067, NOS2, RT1-BB, VIM, TLR4, TLR2	702	117	18680	5.68583	8.49469e-12	3.30102e-08	3.72075e-09	3.57134e-09
GO:0030316	osteoclast differentiation	GOTERM_BP	18	CCR1, FCER1G, SPI1, TGFB1, CSF1, CXCR4, FOS, OSCAR, SBNO2, TYROBP, CCL6, GPR183, GPC3, CCL2, ACP5, JUNB, PF4, EPHA2	702	55	18680	8.70862	8.61949e-12	3.34951e-08	3.72075e-09	3.57134e-09
GO:0042493	response to drug	GOTERM_BP	55	RET, TOP2A, ALAS2, CDKN1A, IL1RN, HTR2B, ICAM1, LGALS1, CCND1, MYC, BDKRB2, CASP1, TSPO, HMGCS2, JUNB, TIMP4, APOBEC1, TGIF1, ANXA1, ARG1, IGFBP3, IGFBP2, CYBB, CYBA, SLC6A11, FOS, MMP9, MMP12, GAL, IL1B, PLIN2, SLC1A2, ADCY1, THBS1, AGPAT2, ACACB, SOCS3, SOCS1, CCL3, HMOX1, CCL2, GABRE, S100A10, TGFB1, STAT3, FN1, PSMB9, FOSL1, IL6, RAD51, FABP4, LCN2, CDK1, NES, ADA	702	517	18680	2.83082	1.03772e-11	4.03256e-08	4.03154e-09	3.86965e-09
GO:0071356	cellular response to tumor necrosis factor	GOTERM_BP	31	CCL12, CALCA, THBS1, YBX3, ICAM1, AKAP12, ADGRE1, ZFP36, CCL9, CCL7, CCL6, CCL4, ZC3H12A, CCL3, CCL2, HAS2, GBP2, ADAMTS7, CCR1, POSTN, NOS2, ERBIN, CYBA, FOS, TNFRSF1B, MMP9, IL6, FABP4, GPD1, LCN2, BIRC3	702	190	18680	4.34158	2.46278e-11	9.57034e-08	8.69808e-09	8.34882e-09
GO:0009410	response to xenobiotic stimulus	GOTERM_BP	55	RET, TOP2A, ALAS2, CDKN1A, IL1RN, HTR2B, ICAM1, LGALS1, CCND1, MYC, BDKRB2, CASP1, TSPO, HMGCS2, JUNB, TIMP4, APOBEC1, TGIF1, ANXA1, ARG1, IGFBP3, IGFBP2, CYBB, CYBA, SLC6A11, FOS, MMP9, MMP12, GAL, IL1B, PLIN2, SLC1A2, ADCY1, THBS1, AGPAT2, ACACB, SOCS3, SOCS1, CCL3, HMOX1, CCL2, GABRE, S100A10, TGFB1, STAT3, FN1, PSMB9, FOSL1, IL6, RAD51, FABP4, LCN2, CDK1, NES, ADA	702	531	18680	2.75618	2.91392e-11	1.13235e-07	9.43381e-09	9.055e-09
GO:0070374	positive regulation of ERK1 and ERK2 cascade	GOTERM_BP	35	CCL12, C5AR1, ALOX15, HTR2B, CXCR4, RT1-DB1, ICAM1, AKAP12, CCL9, P2RY6, CCL7, GPNMB, CCL6, PDGFD, CCL4, CCL3, CCL2, CCR1, CD74, TGFB1, ANGPT1, RGD1565355, DCC, CAVIN3, SCIMP, IL6, CXCL12, PTPRC, GPR183, IL1B, FGF18, F2RL1, TLR4, CD44, TLR2	702	245	18680	3.80138	4.54711e-11	1.76701e-07	1.35889e-08	1.30432e-08
GO:0071347	cellular response to interleukin-1	GOTERM_BP	23	CCL12, NOS2, SERPINE1, FN1, PAWR, MMP9, CXCL2, PSMB9, ICAM1, AKAP12, CCL9, IL6, CCL7, CCL6, MYC, ZC3H12A, CCL4, LCN2, CCL3, CCL2, HAS2, GBP2, ADAMTS7	702	116	18680	5.27606	3.126e-10	1.21476e-06	8.67465e-08	8.32632e-08
GO:0007159	leukocyte cell-cell adhesion	GOTERM_BP	13	CALCA, ITGAM, ITGB2, MSN, ITGAL, SELE, ICAM1, SELP, PTPRC, OLR1, ITGA5, EZR, FERMT3	702	31	18680	11.1589	5.20612e-10	2.0231e-06	1.34839e-07	1.29424e-07
GO:0014070	response to organic cyclic compound	GOTERM_BP	38	PPP1R15A, SLC22A6, CDKN1A, IL1RN, BTG2, CSF1, CXCR4, ACACB, ICAM1, SOCS3, CCND1, CASP1, ACP5, HMGCS2, JUNB, UGT1A6, ABCC3, ANGPT2, TGFB1, ANXA1, SPHK1, IGFBP3, STAT3, IGFBP2, FOS, MMP9, FOSL1, MMP12, SELP, F7, MMP14, IL6, RAD51, IL1B, CDK1, PLIN2, SLC22A8, CD44	702	322	18680	3.14027	1.51458e-09	5.88565e-06	3.6776e-07	3.52992e-07
GO:0032755	positive regulation of interleukin-6 production	GOTERM_BP	22	CD74, FCER1G, NOS2, RGD1565355, STAT3, ARID5A, CYBA, SCIMP, IL17RA, TLR1, IL6, TYROBP, CLEC7A, IL1B, BTK, F2RL1, TNFSF9, TLR8, CCN1, TLR4, TMEM106A, TLR2	702	115	18680	5.09055	1.63227e-09	6.34298e-06	3.73022e-07	3.58043e-07
GO:0070098	chemokine-mediated signaling pathway	GOTERM_BP	16	CCR1, CCL12, CXCL1, CXCL13, CXCL3, CXCL2, CXCL10, CCL9, CXCL12, CCL7, CCL6, CXCR2, CCL4, CCL3, CCL2, PF4	702	58	18680	7.3406	2.35581e-09	9.15464e-06	5.08463e-07	4.88046e-07
GO:0045766	positive regulation of angiogenesis	GOTERM_BP	27	C5AR1, SERPINE1, ITGB2, HSPB1, ADM, THBS1, LGALS3, RRAS, CXCR2, ZC3H12A, ITGAX, C3AR1, HMOX1, EMILIN2, CCN1, ANGPT2, SPHK1, STAT3, CYBB, MMP9, TNFRSF1A, RUNX1, LRG1, IL1B, ADAM12, FGF18, NINJ1	702	177	18680	4.0591	2.59793e-09	1.00955e-05	5.31208e-07	5.09878e-07
GO:0008284	positive regulation of cell proliferation	GOTERM_BP	54	CSF1, CDCA7L, HTR2B, TNC, ADM, CDC20, LGALS3, CCND1, PLAU, MYC, ITGAX, RAC2, TIMP1, FBXO5, IL13RA1, IL11, SPHK1, RPS6, OSMR, BTC, HCK, IL1B, HCLS1, ATF3, HBEGF, THBS1, PLAC8, HLX, EPCAM, CLEC7A, PDGFD, NTF3, CXCR2, HAS2, HES5, WWTR1, NMB, TGFB1, RRM2, STAT3, LIF, FN1, OSM, AGT, CXCL10, BST1, IL6, CXCL12, FABP4, CLCF1, FGF18, BMPR1B, FOLR2, LGMN	702	600	18680	2.39487	6.88899e-09	2.67703e-05	1.33819e-06	1.28445e-06
GO:0050729	positive regulation of inflammatory response	GOTERM_BP	20	CD74, SERPINE1, OSM, GPR4, IL17RB, IL17RA, TNFRSF1A, LGALS1, FABP4, IL1B, NINJ1, CASP4, CCL3, CASP1, BTK, TLR4, S100A9, S100A8, TGM2, TLR2	702	104	18680	5.11725	9.67651e-09	3.76022e-05	1.79015e-06	1.71827e-06
GO:0032731	positive regulation of interleukin-1 beta production	GOTERM_BP	16	RGD1565355, STAT3, HSPB1, IL6, TYROBP, CLEC7A, CASP4, CCL3, CASP1, F2RL1, TLR8, MNDA, CCN1, TLR4, TMEM106A, TLR2	702	64	18680	6.65242	1.02446e-08	3.98097e-05	1.8091e-06	1.73646e-06
GO:0019221	cytokine-mediated signaling pathway	GOTERM_BP	23	CSF3R, IL4R, CISH, IL1R2, STAT3, IL20RB, LILRB2, PIRB, OSMR, IL2RG, CSF2RA, IL17RB, TNFRSF1A, KLF6, IL6, SOCS1, IL1B, IL21R, CCL2, SH2B2, CD44, IL13RA1, PF4	702	141	18680	4.34059	1.41069e-08	5.48178e-05	2.38283e-06	2.28715e-06
GO:0009617	response to bacterium	GOTERM_BP	29	SLFN2, NCF1, SLFN4, HBA-A2, HBA-A1, MGC105649, SOCS3, MT2A, RGS1, CASP1, GPC3, CCL2, HMGCS2, CD14, GBP2, FCGR1A, NOS2, SP110, PSMB9, CXCL10, IL6, FABP4, LRG1, LCN2, MNDA, FCGR2B, TLR4, MYO1F, TLR2	702	224	18680	3.445	2.46229e-08	9.568e-05	3.8838e-06	3.72785e-06
GO:0050900	leukocyte migration	GOTERM_BP	12	SELP, B4GALT1, SELL, IL1B, MSN, F2RL1, ITGB7, MMP9, SELE, ADA, ICAM1, TLR2	702	34	18680	9.39165	2.49923e-08	9.71152e-05	3.8838e-06	3.72785e-06
GO:0031100	animal organ regeneration	GOTERM_BP	18	CDKN1A, ANGPT2, TGFB1, ANGPT1, C5AR1, LIF, HMGB2, ADM, YBX3, CCNA2, F7, SOCS3, CXCL12, SOCS1, CCND1, CDK1, CCL2, LCP1	702	91	18680	5.26345	4.1044e-08	0.000159484	6.13293e-06	5.88666e-06
GO:0010628	positive regulation of gene expression	GOTERM_BP	52	RET, SPI1, CSF1, SERPINE1, TNC, HMGB2, LRRC32, GJA1, MYC, SH3PXD2B, ZC3H12A, ITGAX, SLC2A10, PAWR, TNFRSF1A, MMP12, TYROBP, IL1B, EZR, TLR4, ATF3, CD44, TLR2, PPP1R15A, IL2RG, IQGAP3, RELB, CNN2, CYP3A9, NWD1, NFIL3, CLEC7A, LMNA, CCL3, CCL2, HMGB2L1, CD74, TGFB1, ANGPT1, VDR, STAT3, LIF, FN1, MSN, AGT, IL6, FGF18, LCN2, CDK1, VIM, FOLR2, PF4	702	603	18680	2.2947	5.53184e-08	0.000214944	7.95971e-06	7.64009e-06
GO:0032355	response to estradiol	GOTERM_BP	28	RYR1, ARPC1B, CXCL1, HBA-A2, CXCL2, CYP3A9, SOCS3, GJA1, SOCS1, CCND1, MYC, FCGR1A, ABCC3, POSTN, TGFB1, ANXA1, NOS2, VDR, STAT3, IGFBP2, PAWR, MMP9, AGT, CCNA2, F7, IL1B, VIM, FCGR2B	702	219	18680	3.40215	5.84479e-08	0.000227103	8.10965e-06	7.78401e-06
GO:0032757	positive regulation of interleukin-8 production	GOTERM_BP	15	CD74, CALCA, NOS2, STAT3, SERPINE1, TLR1, FCNB, IL6, CLEC7A, IL1B, F2RL1, TLR8, CD14, TLR4, TLR2	702	66	18680	6.04766	1.2247e-07	0.000475806	1.64068e-05	1.5748e-05
GO:0050731	positive regulation of peptidyl-tyrosine phosphorylation	GOTERM_BP	20	IL11, CD74, TGFB1, ANGPT1, RGD1565355, LIF, OSM, THBS4, AGT, ICAM1, IL6, PTPRC, CLEC7A, NTF3, HCLS1, ITGA5, PLPP3, TLR4, CD44, HBEGF	702	122	18680	4.36224	1.40191e-07	0.000544633	1.81547e-05	1.74257e-05
GO:0043123	positive regulation of I-kappaB kinase/NF-kappaB signaling	GOTERM_BP	25	HTR2B, RT1-DB1, LITAF, GJA1, LGALS1, CLEC7A, CASP1, HMOX1, FLNA, ECT2, TGM2, SECTM1B, CD74, RGD1565355, RHOC, TNFRSF1A, CLEC4D, TNIP2, IL1B, F2RL1, PLIN3, S100A4, LTBR, TLR4, TMEM106A	702	191	18680	3.48294	2.22183e-07	0.000863032	2.66456e-05	2.55757e-05
GO:0042060	wound healing	GOTERM_BP	22	CDKN1A, POSTN, B4GALT1, TGFB1, NOS2, ALOX15, TNC, LOC680875, FN1, F13A1, CXCL2, TSKU, CNN2, FCGR3A, KLF6, IL6, PLAU, IL1B, SDC1, TIMP1, PLPP3, S100A8	702	151	18680	3.87691	2.27542e-07	0.000883836	2.66456e-05	2.55757e-05
GO:0007229	integrin-mediated signaling pathway	GOTERM_BP	18	FCER1G, FYB1, ITGAM, ITGB2, ITGA2B, FN1, ITGAL, VAV1, FGR, TYROBP, ADAMTS19, ADAMTS1, ITGA11, ITGAX, ITGB7, ITGA5, PLPP3, FERMT3	702	102	18680	4.69583	2.33192e-07	0.000905775	2.66456e-05	2.55757e-05
GO:0048146	positive regulation of fibroblast proliferation	GOTERM_BP	16	TGIF1, NGFR, CD74, CDKN1A, TGFB1, ANXA2, SPHK1, SERPINE1, LIF, FN1, CDC6, AGT, BTC, CCNA2, MYC, PDGFD	702	80	18680	5.32194	2.4402e-07	0.000947812	2.70862e-05	2.59986e-05
GO:0009612	response to mechanical stimulus	GOTERM_BP	19	BTG2, POSTN, ANGPT2, CSF1, NOS2, IGFBP2, TNC, FOS, THBS1, MMP9, FOSL1, MMP14, IL6, CXCL12, LMNA, PIEZO2, CCL2, ACP5, JUNB	702	115	18680	4.39638	2.75848e-07	0.00107137	2.97686e-05	2.85733e-05
GO:0008285	negative regulation of cell proliferation	GOTERM_BP	41	IFITM3, PPP1R15A, CDKN1A, BTG2, IFITM1, B4GALT1, SLFN2, ADM, THBS1, GJA1, LMNA, PDPN, GNRHR, GPC3, BDKRB2, HMOX1, SOX7, E2F7, TGIF1, NFE2, NIBAN2, PLK5, TGFB1, VDR, IGFBP3, TNFRSF9, STAT3, HMGA1, LIF, AGT, RUNX1, FOSL1, IL6, CXCL12, GAL, FXYD2, IL1B, GJB6, SPRY1, TAX1BP3, TLR2	702	453	18680	2.40838	5.19553e-07	0.00201695	5.31175e-05	5.09846e-05
GO:0007155	cell adhesion	GOTERM_BP	35	LGALS3BP, CALCA, B4GALT1, ITGAM, TNFAIP6, NCAN, ITGB2, TNC, HAPLN1, THBS4, ICAM1, LOC304725, GPNMB, CLDN23, PDPN, SPP1, CCN1, HES5, POSTN, TNFRSF12A, RGD1565355, EPHA8, FN1, SELE, SELP, CLDN10, FES, NINJ1, SDC1, TGFBI, ITGA5, PLPP3, FOLR2, ADA, CD44	702	361	18680	2.57989	8.70198e-07	0.00337588	8.66852e-05	8.32044e-05
GO:0043066	negative regulation of apoptotic process	GOTERM_BP	48	CDKN1A, IL1RN, BTG2, BCL2A1, HHIP, HTR2B, HSPB1, THBS1, YBX3, FOXO1, UNG, PLAC8, LGALS3, SOCS3, NUAK2, CBS, EPCAM, MYC, CXCR2, CLEC5A, PDPN, PIM1, FLNA, TIMP1, CCN1, NGFR, CD74, NIBAN2, ANGPT1, SPHK1, RPS6, PLAUR, FN1, MMP9, TNFRSF1A, BTC, HCK, DAB2, IL6, TCIM, BCL3, ALB, CDK1, BMPR1B, CARD14, ADA, CD44, BIRC3	702	587	18680	2.17592	8.995e-07	0.00348936	8.7364e-05	8.38559e-05
GO:0007568	aging	GOTERM_BP	34	TOP2A, PPP1R15A, CIITA, CALCA, BCL2A1, ITGB2, HSPB1, ADM, LITAF, SOCS3, CCL2, TSPO, TIMP1, CTSC, TGFB1, NOS2, ARG1, VDR, IGFBP3, STAT3, IGFBP2, FOS, TNFRSF1B, CP, MMP9, AGT, IL6, GJB6, KRT14, SERPING1, VIM, CD68, ADA, MYH6	702	347	18680	2.60729	1.01908e-06	0.0039523	9.65636e-05	9.26862e-05
GO:0071407	cellular response to organic cyclic compound	GOTERM_BP	19	PPP1R15A, MSR1, TGFB1, NOS2, STAT3, SERPINE1, CYBA, CCNA2, KLF6, P2RY6, LGALS1, SOCS1, MYC, IL1B, CCL3, CDK1, CCL2, SP5, HMGCS2	702	127	18680	3.98098	1.24317e-06	0.00481932	0.000114993	0.000110376
GO:0001666	response to hypoxia	GOTERM_BP	30	RYR1, ALAS2, CXCR4, ADM, APOLD1, ICAM1, PDLIM1, SOCS3, PLAU, CASP1, CCL2, HMOX1, POSTN, ANGPT2, TGFB1, ANGPT1, NOS2, IGFBP3, CYBA, MMP9, TNFRSF1A, MMP12, F7, MMP14, CXCL12, IL1B, TACC3, TLR4, ADA, TLR2	702	287	18680	2.7815	1.36167e-06	0.00527749	0.000123026	0.000118086
GO:0045087	innate immune response	GOTERM_BP	36	CALCA, C1S, CSF1, TRIL, HMGB2, TREM1, RELB, LGALS3, CLEC5A, HMGB2L1, CD14, APOBEC3, SLC15A2, FCER1G, ANXA1, RSAD2, SP110, ARG1, CYBB, CYBA, FGR, TLR1, HCK, CLEC4D, SLPI, ELF4, FES, LCN2, F2RL1, TLR8, SERPING1, PTX3, TLR4, S100A9, S100A8, TMEM106A	702	396	18680	2.41906	2.60077e-06	0.0100557	0.000224533	0.000215517
GO:0043065	positive regulation of apoptotic process	GOTERM_BP	36	TOP2A, PPP1R15A, B4GALT1, ADM, FOXO1, LGALS1, CASP1, HMOX1, EMILIN2, TSPO, ECT2, CCN1, PHLDA1, TGM2, NGFR, TGFB1, ANXA1, NOS2, TNFRSF12A, SP110, GADD45A, IGFBP3, RPS6, PAWR, MMP9, GADD45G, FOSL1, IL6, MELK, GAL, IL1B, LCN2, SPRY1, MNDA, TNFRSF26, TLR4	702	399	18680	2.40087	3.08483e-06	0.0119161	0.000260534	0.000250072
GO:0042130	negative regulation of T cell proliferation	GOTERM_BP	12	ZC3H12D, PLA2G2D, TGFB1, GPNMB, ARG1, PAWR, RT1-BA, IL20RB, RT1-BB, RT1-DB1, LILRB2, LILRB4	702	54	18680	5.91326	4.21767e-06	0.0162563	0.000348631	0.000334631
GO:0034097	response to cytokine	GOTERM_BP	16	STAT3, SERPINE1, FOS, OSMR, SELE, RELB, CXCL16, FOSL1, SELP, SOCS3, IL6, SOCS1, ACP5, TIMP1, JUNB, TIMP4	702	100	18680	4.25755	4.64808e-06	0.0179003	0.000376204	0.000361098
GO:0007204	positive regulation of cytosolic calcium ion concentration	GOTERM_BP	22	CCR1, CALCA, PTGIR, NMB, RGD1565355, C5AR1, CXCR4, ADM, CXCL1, CXCL13, CXCL3, CXCL2, PIK3CG, AGT, GJA1, IL1B, CXCR2, C3AR1, CCL3, BDKRB2, F2RL1, CMKLR1	702	182	18680	3.21656	4.99737e-06	0.0192325	0.00039622	0.00038031
GO:0009408	response to heat	GOTERM_BP	15	CALCA, OSM, HSPB1, TRPV3, CXCL1, HSPA2, MMP9, CXCL2, SOCS3, IL6, CXCL12, IL1B, CCL2, CD14, MYH6	702	90	18680	4.43495	6.22418e-06	0.0238971	0.000456245	0.000437925
GO:0006952	defense response	GOTERM_BP	11	TLR1, CD74, CXCL12, STAT3, CYBB, IFI47, CXCL1, LSP1, FCGR2B, TNFRSF1A, TLR2	702	46	18680	6.36319	6.2242e-06	0.0238971	0.000456245	0.000437925
GO:0051384	response to glucocorticoid	GOTERM_BP	18	CDKN1A, IL1RN, ANXA1, IGFBP2, FN1, ADM, CXCL1, CXCL2, SULT1A1, SOCS3, IL6, FABP4, CCND1, IL1B, SDC1, CCL2, HMGCS2, TLR4	702	130	18680	3.68442	7.44667e-06	0.0285232	0.00052724	0.000506069
GO:0006898	receptor-mediated endocytosis	GOTERM_BP	13	IFITM3, MSR1, ITGAM, CD300A, ITGB2, CXCL16, DAB2, MRC1, SDC1, CD14, FCGR1A, FCGR2B, CD44	702	69	18680	5.01342	8.79126e-06	0.033586	0.000609893	0.000585403
GO:0042110	T cell activation	GOTERM_BP	11	IL6, GJA1, TGFB1, CD8B, CD8A, SLAMF9, WAS, SLA2, VAV1, ADA, CD44	702	48	18680	6.09805	9.33267e-06	0.0356172	0.000636095	0.000610553
GO:0008360	regulation of cell shape	GOTERM_BP	19	CCL12, ANXA1, FN1, MSN, RHOC, MYL12A, ICAM1, FGR, HCK, IL6, CCL7, FES, RHOJ, PDPN, CCL3, RAC2, CCL2, PLXNB1, EZR	702	147	18680	3.43935	1.02784e-05	0.039155	0.000688478	0.000660833
GO:0050830	defense response to Gram-positive bacterium	GOTERM_BP	19	NCF1, RGD1565355, LYZ2, C5AR1, HMGB2, ADM, FGR, HCK, IL1B, CASP4, ACP5, HMGB2L1, FAU, LOC685067, GBP2, MYO1F, LYC2, EPHA2, TLR2	702	148	18680	3.41611	1.12999e-05	0.0429614	0.000731667	0.000702287
GO:0098609	cell-cell adhesion	GOTERM_BP	21	ITGAM, CD93, FBLIM1, DCC, ITGB2, ITGA2B, ERBIN, ITGAL, PVR, ICAM1, SELP, CXCL12, LGALS1, CLEC7A, ITGA11, PDPN, ITGAX, DSG3, ITGA5, PLPP3, CCN1	702	180	18680	3.10446	1.46916e-05	0.0554928	0.000920818	0.000883843
GO:0001525	angiogenesis	GOTERM_BP	24	CLIC4, CCL12, ANGPT2, ANXA2, ANGPT1, SERPINE1, ITGA2B, DYSF, FN1, TBX4, APOLD1, TMEM100, MMP14, PLAU, GJA5, ANPEP, ZC3H12A, FGF18, NINJ1, FLNA, HMOX1, ANGPTL2, TGFBI, ITGA5	702	226	18680	2.82581	1.46952e-05	0.0555059	0.000920818	0.000883843
GO:0009611	response to wounding	GOTERM_BP	16	NGFR, B4GALT1, TGFB1, ARG1, TNC, SLC1A2, FN1, PAWR, ADM, TNFRSF1A, ZFP36, GJA1, IL6, MYC, CCL2, F2RL2	702	110	18680	3.8705	1.52493e-05	0.0575376	0.000940373	0.000902613
GO:0008283	cell proliferation	GOTERM_BP	31	OCA2, B4GALT1, CSF1, NCF1, MVP, ADM, MCM10, RASGRP4, CCND1, UCN2, HLX, MYC, PDPN, RAC2, E2F8, TGIF1, NFE2, IL11, CD74, TGFB1, SPHK1, STAT3, LIF, AGT, BTC, MELK, FGF18, TACC3, CKS2, CDK1, TGFBI	702	350	18680	2.35686	2.38317e-05	0.088452	0.00144666	0.00138857
GO:1904646	cellular response to beta-amyloid	GOTERM_BP	11	NGFR, GJA1, RGD1565355, VDR, CASP4, LCN2, FN1, FCGR2B, TLR4, ICAM1, LGMN	702	54	18680	5.42049	2.78711e-05	0.102649	0.00155825	0.00149567
GO:0045429	positive regulation of nitric oxide biosynthetic process	GOTERM_BP	11	IL6, CLEC7A, RGD1565355, IL1B, ITGB2, PTX3, ULBP1, TLR4, AGT, ICAM1, TLR2	702	55	18680	5.32194	3.29324e-05	0.120127	0.00177698	0.00170562
GO:0030155	regulation of cell adhesion	GOTERM_BP	11	RET, PLAU, TNN, FES, EPHA8, PDPN, TNC, PLAUR, CXCR4, GPR4, CYTIP	702	55	18680	5.32194	3.29324e-05	0.120127	0.00177698	0.00170562
GO:0006915	apoptotic process	GOTERM_BP	36	PPP1R15A, BCL2A1, NCF1, C5AR1, YBX3, FOXO1, GJA1, LGALS1, NUAK2, CCL6, ZC3H12A, CASP4, PIM1, CASP1, CCN1, PHLDA1, CTSC, RIPK3, SP110, DCC, IGFBP3, TNFRSF9, PAWR, MMP9, TNFRSF1A, GADD45G, BTC, DAB2, MELK, GJB6, CDK1, S100A9, S100A8, ADA, MCM2, BIRC3	702	446	18680	2.14787	3.40133e-05	0.123815	0.0017854	0.00171371
GO:0051897	positive regulation of protein kinase B signaling	GOTERM_BP	17	RET, NGFR, TGFB1, ANGPT1, GDF15, OSM, THBS1, PIK3CG, F7, MIR675, IL6, CXCL12, FAM110C, CCL3, HCLS1, MYORG, HBEGF	702	133	18680	3.40124	3.9271e-05	0.141536	0.00200747	0.00192686
GO:0060326	cell chemotaxis	GOTERM_BP	13	CCR1, HMGB2, CXCR4, CXCL1, CXCL16, CXCL12, CCL6, GPR183, CXCR2, CCL4, CCL3, HBEGF, EPHA2	702	80	18680	4.32407	4.1227e-05	0.148037	0.00208009	0.00199657
GO:0007166	cell surface receptor signaling pathway	GOTERM_BP	19	FCER1G, ANXA1, MLKL, RGD1565355, ITGAL, CXCL13, TNFRSF1B, VAV1, AGT, TNFRSF1A, ADGRE1, MS4A6A, FCGR3A, FCGR2A, CD8A, CLCF1, CXCR2, FCGR1A, FCGR2B	702	164	18680	3.08283	4.57543e-05	0.162895	0.00227892	0.00218741
GO:0031640	killing of cells of other organism	GOTERM_BP	11	CXCL10, LGALS3, RPL30, CCL12, CXCL12, LYZ2, CXCL1, CXCL13, CXCL3, CXCL2, PF4	702	61	18680	4.79847	8.29146e-05	0.275461	0.003881	0.00372516
GO:0016477	cell migration	GOTERM_BP	26	CD63, LAMC3, ITGB2, CXCR4, THBS1, TREM1, PVR, PIK3CG, RRAS, PDPN, GPC3, ITGB7, TGFB1, RHOC, KNSTRN, USH2A, VAV1, MMP14, CXCL12, RHOJ, SNAI1, SDC1, LCP1, CD44, HBEGF, EPHA2	702	291	18680	2.3775	0.000108332	0.343611	0.00501036	0.00480918
GO:0061844	antimicrobial humoral immune response mediated by antimicrobial peptide	GOTERM_BP	14	RPL30, CCL12, CALCA, ADM, CXCL1, CXCL13, CXCL3, CXCL2, CXCL10, LGALS3, CXCL12, FAU, S100A9, PF4	702	102	18680	3.65231	0.000113264	0.356072	0.00517682	0.00496894
GO:0030198	extracellular matrix organization	GOTERM_BP	19	POSTN, B4GALT1, COL11A2, FN1, FBLN2, MMP9, AGT, MMP12, LGALS3, MMP14, EGFLAM, ADAMTS19, ADAMTS1, BCL3, MMP19, PTX3, TGFBI, CCN1, ADAMTS7	702	176	18680	2.87264	0.00011497	0.360328	0.0051937	0.00498515
GO:0042127	regulation of cell proliferation	GOTERM_BP	21	APOBEC1, ANXA1, B4GALT1, TGFB1, IL4R, NOS2, TNFRSF9, STAT3, SERPINE1, PRG4, FOXO1, CNN2, CXCL10, IL6, PLAU, FES, TNFSF9, KCTD11, JUNB, S100A11, PF4	702	209	18680	2.6737	0.0001236	0.381426	0.00551937	0.00529775
GO:0010629	negative regulation of gene expression	GOTERM_BP	32	CDKN1A, SPI1, SERPINE1, HMGB2, DYSF, IQGAP3, ACACB, FOXO1, MIR675, GJA1, UCN2, MYC, ZC3H12A, CCL3, OLR1, HMGB2L1, TGIF1, CCR1, MSR1, TGFB1, NOS2, RGD1565355, VDR, SLC2A10, STAT3, PAWR, AGT, TNFRSF1A, RBL1, IL1B, CDK1, LGMN	702	404	18680	2.1077	0.000141199	0.422323	0.00617222	0.00592438
GO:0032570	response to progesterone	GOTERM_BP	11	FOSL1, SOCS3, SOCS1, TGFB1, SPHK1, CCL2, TSPO, FOS, JUNB, TLR4, TLR2	702	65	18680	4.50318	0.000143835	0.428209	0.00620886	0.00595955
GO:0045471	response to ethanol	GOTERM_BP	22	APOBEC1, SPI1, STAT3, TNC, FOS, CSF2RA, MMP9, ICAM1, TNFRSF1A, CYP3A9, CCND1, MYC, IL1B, TBXAS1, CDK1, CCL2, ACP5, HMGCS2, CD14, TLR4, S100A9, S100A8	702	229	18680	2.55639	0.000153818	0.449971	0.00656687	0.00630318
GO:0050766	positive regulation of phagocytosis	GOTERM_BP	11	FCER1G, FCGR2A, CLEC7A, IL1B, ITGB2, BTK, PTX3, CYBA, FCGR1A, IL2RG, FCGR2B	702	66	18680	4.43495	0.000163905	0.471117	0.00670286	0.00643371
GO:0043547	positive regulation of GTPase activity	GOTERM_BP	19	CCL12, DOCK8, RGS16, VAV1, RASGRP4, ICAM1, CCL9, CCL7, CCL6, RGS1, RASGEF1C, CCL4, CCL3, CCL2, F2RL1, PLXNB1, ECT2, TGM2, S100A10	702	182	18680	2.77793	0.000175909	0.495224	0.0071188	0.00683295
GO:0007160	cell-matrix adhesion	GOTERM_BP	13	CD63, B4GALT1, ITGB2, ITGA2B, FN1, ITGAL, AGT, TNN, ITGA11, ITGAX, ITGB7, ITGA5, FERMT3	702	93	18680	3.71963	0.000182895	0.508747	0.00732523	0.00703109
GO:0009636	response to toxic substance	GOTERM_BP	15	CDKN1A, CYP4F1, FOS, RAD51, TTPA, CCL4, LCN2, CCL3, CASP1, CDK1, SDC1, TK1, SLC22A8, TLR4, TLR2	702	122	18680	3.27168	0.000195319	0.531906	0.00774302	0.00743211
GO:0006935	chemotaxis	GOTERM_BP	11	CXCL10, FES, CXCR2, NINJ1, C3AR1, CCL3, RAC2, CXCR4, LSP1, CCN1, CMKLR1	702	68	18680	4.30451	0.000211172	0.559876	0.00796506	0.00764523
GO:0045785	positive regulation of cell adhesion	GOTERM_BP	11	SELP, CD63, CALCA, DAB2, CXCL12, ANGPT1, DYSF, CCL2, VAV1, SKAP1, TGM2	702	68	18680	4.30451	0.000211172	0.559876	0.00796506	0.00764523
GO:0045669	positive regulation of osteoblast differentiation	GOTERM_BP	12	GDF10, WWTR1, IL6, IFITM1, CEBPD, LMNA, GDPD2, MNDA, FBXO5, CCN1, BMPR1B, CLIC1	702	81	18680	3.94218	0.000213261	0.563436	0.00796652	0.00764663
GO:0006909	phagocytosis	GOTERM_BP	11	CNN2, HCK, P2RY6, ANXA1, ITGAM, CEACAM4, NCF4, FCGR2B, TLR4, VAV1, MYO1G	702	71	18680	4.12263	0.000303172	0.6922	0.0107075	0.0102775
GO:0007267	cell-cell signaling	GOTERM_BP	11	CCR1, NFE2, GJC3, GJA1, CCL12, GPNMB, GJB6, GJA5, CCL3, SDC1, CXCL13	702	72	18680	4.06537	0.000340435	0.733706	0.0118088	0.0113347
GO:0010942	positive regulation of cell death	GOTERM_BP	11	SLFN13, CDKN1A, RGD1565355, HBA-A3, IL1B, ZC3H12A, CASP4, CASP1, HBB, HBA-A2, PRODH1	702	73	18680	4.00968	0.00038144	0.772944	0.0131141	0.0125875
GO:0007565	female pregnancy	GOTERM_BP	16	IL1RN, TGFB1, ARG1, IGFBP3, SPHK1, IGFBP2, HSPB1, ADM, FOS, CP, AGT, FOSL1, CYP3A9, THBD, ITGA5, JUNB	702	146	18680	2.91613	0.000396553	0.785899	0.0133966	0.0128586
GO:0048661	positive regulation of smooth muscle cell proliferation	GOTERM_BP	12	IL6, TGFB1, MYC, PDGFD, C3AR1, HMOX1, CYBA, THBS1, TLR4, HES5, TGM2, HBEGF	702	89	18680	3.58782	0.000490038	0.851141	0.0161339	0.015486
GO:0001649	osteoblast differentiation	GOTERM_BP	13	GDF10, WWTR1, IGFBP3, COL11A2, GJA1, GPNMB, CCL3, SPP1, SNAI1, BMPR1B, CCN1, JUNB, EPHA2	702	104	18680	3.32621	0.000521942	0.868506	0.0170101	0.0163271
GO:0001503	ossification	GOTERM_BP	13	CALCA, SLC26A2, RSAD2, CSF1, ALOX15, FN1, MMP9, RUNX1, FSTL3, MMP14, FGF18, ACP5, ADAMTS7	702	106	18680	3.26345	0.00062087	0.910494	0.0196104	0.018823
GO:0070301	cellular response to hydrogen peroxide	GOTERM_BP	13	ANXA1, RIPK3, ARG1, SPHK1, SERPINE1, HSPB1, FOXO1, KLF6, IL6, PDGFD, LCN2, CDK1, ECT2	702	107	18680	3.23295	0.000675949	0.92775	0.0211779	0.0203275
GO:0071260	cellular response to mechanical stimulus	GOTERM_BP	15	TGFB1, GADD45A, SERPINE1, CYBA, AGT, TNFRSF1A, CNN2, GJA1, IL1B, CASP1, PIEZO2, TLR8, PIEZO1, LTBR, TLR4	702	138	18680	2.89236	0.000694929	0.932891	0.0215841	0.0207174
GO:0016525	negative regulation of angiogenesis	GOTERM_BP	14	NGFR, ANGPT2, GADD45A, LIF, ECSCR, GPR4, THBS1, THBS4, AGT, CXCL10, ADAMTS1, CCL2, PF4, EPHA2	702	124	18680	3.00432	0.000783045	0.952361	0.0228732	0.0219547
GO:0010033	response to organic substance	GOTERM_BP	17	ABCC3, CDKN1A, BTG2, TGFB1, STAT3, ADM, RT1-DB1, CRIP1, MMP9, CCND1, ALB, SPP1, BTK, SDC1, TIMP1, TIMP4, CTSC	702	174	18680	2.5998	0.000879991	0.967325	0.0253242	0.0243073
GO:0014068	positive regulation of phosphatidylinositol 3-kinase signaling	GOTERM_BP	11	SELP, FGR, NCF1, ANGPT1, PDGFD, OSM, FN1, F2RL1, HCLS1, PLXNB1, AGT	702	82	18680	3.56959	0.000971186	0.977083	0.0271443	0.0260543
GO:0006874	cellular calcium ion homeostasis	GOTERM_BP	13	CCR1, RYR1, CCL12, CALCA, TGFB1, VDR, HTR2B, CSRP3, CCL3, SPP1, ATP13A4, CCL2, ATP13A5	702	113	18680	3.06129	0.00109942	0.986083	0.0300791	0.0288713
GO:0001819	positive regulation of cytokine production	GOTERM_BP	11	FGR, CD300C2, IL1B, CLEC5A, HTR2B, CASP1, CD14, AGPAT2, AGT, RGD1559482, TLR2	702	84	18680	3.4846	0.0011723	0.989519	0.0316277	0.0303577
GO:0014823	response to activity	GOTERM_BP	13	IL1RN, ANGPT2, NOS2, FN1, CXCR4, CYBA, FOS, SULT1A1, IL6, PLAU, CDK1, CCL2, TLR4	702	114	18680	3.03444	0.00118782	0.990133	0.0318254	0.0305474
GO:0032729	positive regulation of interferon-gamma production	GOTERM_BP	11	CLEC7A, IL1B, BCL3, ARID5A, TLR8, F2RL1, TNFSF9, CD14, ULBP1, TLR4, RUNX1	702	86	18680	3.40356	0.00140617	0.995781	0.0366642	0.035192
GO:0000278	mitotic cell cycle	GOTERM_BP	14	CDT1, RRM2, PLK5, CENPW, RPS6, CDC6, MASTL, GEM, SKA1, CENPF, TUBB6, KIF18B, CDK1, MYBL2	702	133	18680	2.80102	0.0014998	0.99707	0.0380831	0.0365539
GO:0043434	response to peptide hormone	GOTERM_BP	14	BTG2, ANXA1, ARG1, STAT3, SOCS3, GJA1, CXCL12, SOCS1, IL1B, HMGCS2, TIMP1, JUNB, TIMP4, UGT1A6	702	133	18680	2.80102	0.0014998	0.99707	0.0380831	0.0365539
GO:0042981	regulation of apoptotic process	GOTERM_BP	16	PLK5, RIPK3, NOS2, AGT, TNFRSF1A, CXCL10, GJA1, IL6, SELL, MYC, NTF3, BCL3, CASP4, CASP1, TGM2, BIRC3	702	167	18680	2.54943	0.00159316	0.997962	0.0399319	0.0383284
GO:0009897	external side of plasma membrane	GOTERM_CC	70	CSF3R, ITGAM, B4GALT1, CLEC10A, ITGB2, ITGA2B, RT1-DB1, ITGAL, ICAM1, ADGRE1, LGALS3, THBD, FCGR3A, ANPEP, ITGAX, ENPP3, IL13RA1, FCER1G, IL4R, RGD1565355, RT1-CE7, OSMR, RT1-CE1, CD200R1, CLEC4D, CD8B, CD8A, TLR8, RT1-BA, RT1-BB, ITGA5, TLR4, CD44, TLR2, CLEC4A1, CLEC4A3, CLEC4A2, CXCR4, IL2RG, THBS1, CSF2RA, GLRA1, CLEC7A, PDPN, CXCR2, SLAMF9, IL21R, CD14, FCGR1A, CCR1, NGFR, MSR1, CD74, CD163,…	716	489	19254	3.84944	5.22295e-22	2.55402e-19	2.55402e-19	2.33466e-19
GO:0009986	cell surface	GOTERM_CC	85	IFITM3, CLIC4, CIITA, ITGAM, B4GALT1, HHIP, CTSZ, ITGB2, ITGA2B, RT1-DB1, ITGAL, LRRC32, SLC4A4, PVR, GLDN, ICAM1, LGALS3, THBD, FCGR3A, LGALS1, PLAU, TNN, CLEC5A, MRC1, ITGAX, ITGB7, ENPP3, ADAMTS7, CD53, ANXA1, FCER1G, ANXA2, CD93, TNFRSF12A, DCC, PLAUR, IL17RB, TNFRSF1A, OSCAR, CD200R1, TYROBP, RGD1307182, CD8B, CD8A, CEACAM4, RT1-BB, TNFRSF26, ITGA5, TLR4, CD44, EPHA2, TLR2, HBEGF, CD63, C5AR…	716	709	19254	3.22389	1.6086e-21	7.86608e-19	3.93304e-19	3.59523e-19
GO:0005615	extracellular space	GOTERM_CC	133	IL1RN, CSF1, TRIL, SERPINE1, LOXL4, CXCL13, GLDN, TSKU, CXCL16, ICAM1, LGALS3, FCNB, LGALS1, PLAU, TNN, ANPEP, POSTN, IL4R, LOC299282, IGFBP3, IGFBP2, PRSS56, BTC, PROCR, SLPI, SERPING1, PLBD1, S100A9, S100A8, PLA1A, CALCA, LYZ2, PDGFD, HMGB2L1, CD14, PROM1, S100A11, S100A10, NAPSA, NMB, TGFB1, TNFRSF9, TFPI2, FN1, LIF, PRG4, SELE, CP, SELP, CXCL10, IL6, CXCL12, ALB, FGF18, LCN2, TNFSF9, TGFBI, A…	716	1598	19254	2.23812	4.83304e-19	2.36335e-16	7.87785e-17	7.20122e-17
GO:0045121	membrane raft	GOTERM_CC	31	RET, RGS16, ITGB2, SLC1A2, LTB4R, ICAM1, GJA1, PDPN, STOM, OLR1, CD14, FCGR1A, KCNN4, S100A10, NGFR, ANGPT1, ANXA2, RGD1565355, DCC, TNFRSF1B, SELE, TNFRSF1A, TLR1, PTPRC, BTK, PLPP3, EZR, FCGR2B, TLR4, TLR2, BIRC3	716	312	19254	2.67187	2.04313e-06	0.000998594	0.000113043	0.000103334
GO:0031012	extracellular matrix	GOTERM_CC	29	NCAN, TRIL, COL11A2, TNC, CXCR4, THBS1, HAPLN1, THBS4, TSKU, LGALS3, EGFLAM, ADAMTS1, TNN, ADAMTS19, TIMP1, CCN1, TIMP4, TGM2, ADAMTS7, POSTN, TGFB1, FN1, MMP9, MMP12, MMP14, OGN, MMP19, PTX3, TGFBI	716	280	19254	2.78515	2.08055e-06	0.00101687	0.000113043	0.000103334
GO:0043235	receptor complex	GOTERM_CC	26	RET, CSF3R, ITGB2, LOXL4, IL2RG, CSF2RA, OLR1, ITGB7, IL13RA1, IL4R, RGD1565355, VDR, EPHA8, TRPV3, OSMR, SCIMP, TNFRSF1A, TLR1, CD200R1, GPRC5A, CD8B, CD8A, BMPR1B, TLR4, EPHA2, TLR2	716	229	19254	3.05313	1.49977e-06	0.00073312	0.000113043	0.000103334
GO:0072686	mitotic spindle	GOTERM_CC	19	CKAP2L, CKAP2, CAPG, CDC6, KIF11, KIF22, KNSTRN, IL17RB, GEM, SKA1, TUBB6, RACGAP1, KIFC1, CXCR2, TACC3, NUSAP1, CDK1, PTPN7, ECT2	716	131	19254	3.90023	1.70212e-06	0.00083199	0.000113043	0.000103334
GO:0090575	RNA polymerase II transcription factor complex	GOTERM_CC	17	NFE2, BATF3, ANXA2, CEBPD, VDR, STAT3, HMGA1, FOS, FOSL1, MAFB, NFIL3, MAFF, JUNB, E2F7, ATF3, S100A10, E2F8	716	125	19254	3.65718	1.59117e-05	0.00775067	0.000778081	0.000711252
GO:0001725	stress fiber	GOTERM_CC	13	TPM4, FBLIM1, FAM107A, FHL3, CYBA, MYL12A, CNN2, PDLIM1, PSTPIP1, LCP1, PDLIM4, MYH6, SH2B2	716	86	19254	4.06493	7.72765e-05	0.0370846	0.00273043	0.00249591
GO:0005884	actin filament	GOTERM_CC	14	ANXA1, TPM4, WAS, PAWR, GDPD2, HCK, PSTPIP1, GJB6, RAC2, FLNA, HCLS1, LCP1, EZR, SH2B2	716	100	19254	3.76475	8.31491e-05	0.039846	0.00273043	0.00249591
GO:0016323	basolateral plasma membrane	GOTERM_CC	24	ABCC3, SLC22A6, ANXA1, B4GALT1, ANXA2, C5AR1, ERBIN, SLC6A13, MSN, SLC4A4, SLCO1C1, P2RY6, SLC7A7, EPCAM, FXYD2, PDPN, SLC26A7, PLPP3, SLC22A8, EZR, KCNN4, RHBG, SLC16A3, CD44	716	266	19254	2.42626	0.000158248	0.0744706	0.00483646	0.00442105
GO:0005902	microvillus	GOTERM_CC	12	MYO1E, CRB1, CLIC4, TGFB1, ANGPT1, LYZ2, MSN, PROM1, EZR, MYO1F, CD44, MYO1G	716	80	19254	4.03366	0.000174289	0.0817032	0.00501336	0.00458277
GO:0031410	cytoplasmic vesicle	GOTERM_CC	30	IFITM3, CTSZ, C5AR1, DYSF, CXCR4, CST7, SLA2, SOCS1, GPNMB, ADAMTS1, NTF3, PDPN, RAC2, HAS2, GBP2, LOC685067, PHLDA1, SLC18A3, MSR1, CMTM3, CD93, GCH1, ABCA4, IGFBP2, RHOC, MMP14, FES, BTK, RIN3, ITGA5	716	378	19254	2.13421	0.000194572	0.0907679	0.00528587	0.00483187
GO:0001726	ruffle	GOTERM_CC	12	TNFRSF12A, ANXA2, PDPN, S100A6, CAPG, LCP1, EZR, SCIMP, KNSTRN, TLR4, S100A11, SH2B2	716	99	19254	3.25952	0.00111066	0.419239	0.0226298	0.0206861
GO:0015629	actin cytoskeleton	GOTERM_CC	20	FYB1, TPM4, LOC680875, FAM107A, PAWR, CAPG, NPM3, CTTNBP2NL, FGR, PDLIM1, MYO1E, PARVG, BPIFB4, FLNA, TAX1BP3, LCP1, EZR, PDLIM4, MYO1F, MYO1G	716	238	19254	2.25975	0.00148723	0.517027	0.0269353	0.0246219
GO:0042995	cell projection	GOTERM_CC	16	ANGPT2, MSN, SLC6A11, RHOC, HCK, EGFLAM, GJA5, SH3PXD2B, PDPN, RAC2, SPP1, VIM, PROM1, EZR, CD44, TLR2	716	169	19254	2.5459	0.00162152	0.54777	0.0283186	0.0258863
GO:0005604	basement membrane	GOTERM_CC	12	EGFLAM, ANXA2, LAMC3, ADAMTS1, ALB, TNC, FN1, TGFBI, TIMP1, USH2A, THBS4, RUNX1	716	113	19254	2.85569	0.00321564	0.792988	0.0524149	0.047913
GO:0008009	chemokine activity	GOTERM_MF	15	CCL12, CXCL1, CXCL13, CXCL3, CXCL2, CXCL16, CXCL10, CCL9, CXCL12, CCL7, CCL6, CCL4, CCL3, CCL2, PF4	671	37	17198	10.3907	4.31694e-11	4.03203e-08	4.03634e-08	3.91115e-08
GO:0005178	integrin binding	GOTERM_MF	24	ITGB2, ITGA2B, FN1, ITGAL, THBS1, THBS4, ICAM1, MMP14, DAB2, CXCL12, GPNMB, TNN, IL1B, ITGA11, ITGAX, SPP1, S1PR3, ITGB7, TGFBI, LCP1, ITGA5, PLPP3, CCN1, FERMT3	671	146	17198	4.21322	1.08502e-08	1.01341e-05	5.07249e-06	4.91516e-06
GO:0004888	transmembrane signaling receptor activity	GOTERM_MF	21	CLEC12A, CD300A, SELE, RGD1559482, TLR1, GLRA1, CD300C2, THBD, FCGR3A, FCGR2A, CLEC1A, LOC100909671, MRC1, IL21R, TLR8, CD300LE, FCGR1A, FCGR2B, TLR4, CD44, TLR2	671	126	17198	4.27173	8.63279e-08	8.0627e-05	2.69055e-05	2.6071e-05
GO:0044877	macromolecular complex binding	GOTERM_MF	52	CLIC4, CDKN1A, CIITA, ITGAM, HBA-A3, ARPC1B, ITGB2, HBB, ITGAL, ICAM1, ZFP36, CCND1, MYC, NUF2, CHRNB4, BATF3, IL4R, RIPK3, KRT8, FOS, MMP9, TNFRSF1A, NPAS4, HCLS1, RT1-BA, S100A4, RT1-BB, EZR, MYH6, SKAP1, TLR2, BIRC3, CD63, CALCA, BCL2A1, CAPG, PIRB, GLRA1, RRAS, EPCAM, FLNA, UGT1A6, NGFR, TGFB1, FYB1, GCH1, MLKL, LILRB2, MYO1E, MAFB, ALOX5AP, FCGR2B	671	662	17198	2.01326	2.80325e-06	0.00261482	0.000524209	0.00050795
GO:0008083	growth factor activity	GOTERM_MF	20	GDF10, IL11, TGFB1, CSF1, GDF15, GMFG, LIF, OSM, CXCL1, THBS4, BTC, IL6, CXCL12, PDGFD, OGN, NTF3, FGF18, NRTN, TIMP1, HBEGF	671	149	17198	3.44032	5.44746e-06	0.00507502	0.000727625	0.000705057
GO:0001540	beta-amyloid binding	GOTERM_MF	12	NGFR, MSR1, CD74, RGD1565355, ITGB2, GSAP, HBA-A1, LILRB2, PIRB, FCGR2B, ITM2A, TLR2	671	69	17198	4.45746	6.72607e-05	0.0608909	0.00571716	0.00553983
GO:0008201	heparin binding	GOTERM_MF	18	PLA2G2D, POSTN, ITGAM, FN1, CXCL13, THBS1, THBS4, SELP, CXCL10, PTPRC, GPNMB, CCL7, ADAMTS1, CCL3, CCL2, CCN1, PF4, HBEGF	671	164	17198	2.81309	0.000231306	0.194317	0.0144181	0.0139709
GO:0030246	carbohydrate binding	GOTERM_MF	19	CLEC4A1, CLEC4A3, CLEC4A2, CD93, CLEC12A, CLEC10A, NCAN, SELE, SELP, LGALS3, FCNB, CLEC4D, LGALS1, CLEC1A, SELL, CLEC7A, CLEC2G, OLR1, SIGLEC1	671	185	17198	2.63231	0.000336636	0.269825	0.0174864	0.016944
GO:0003779	actin binding	GOTERM_MF	24	TPM4, NOS2, GMFG, FAM107A, WAS, PAWR, FHL3, MSN, CXCR4, LSP1, CNN2, PDLIM1, MYO1E, CNN1, CSRP3, PSTPIP1, PARVG, DAAM2, S100A4, FXYD5, EZR, PDLIM4, RAI14, MYO1G	671	274	17198	2.245	0.00047338	0.357406	0.0232953	0.0225728
GO:0050839	cell adhesion molecule binding	GOTERM_MF	11	POSTN, SELL, ITGB2, MSN, ITGB7, TGFBI, ITGA5, LILRB2, ITGAL, EZR, PVR	671	76	17198	3.70966	0.0007059	0.482913	0.0330008	0.0319773
GO:0005125	cytokine activity	GOTERM_MF	17	SECTM1B, GDF10, IL11, IL1RN, TGFB1, CSF1, GDF15, LIF, OSM, CXCL10, IL6, IL1B, CLCF1, SPP1, CCL2, TNFSF9, TIMP1	671	167	17198	2.60908	0.000834859	0.541633	0.0370577	0.0359083

## Sheet: KEGG for reversed DEGs
Enriched KEGG pathways for reversed DEGs between TBI vs Sham and TBI+NMN vs TBI
pathway_id	pathway_name	Genes	Count	Valid List Total	Pop Hits	FDR	RichFactor
4060	Cytokine-cytokine receptor interaction	CCL12, IL1RN, CSF3R, CSF1, CXCR4, IL20RB, CXCL1, CXCL13, CXCL3, IL2RG, CSF2RA, CXCL2, CXCL16, CCL9, CCL7, CCL6, CXCR2, CCL4, CCL3, IL21R, CCL2, IL13RA1, CCR1, GDF10, NGFR, IL11, TGFB1, IL4R, TNFRSF12A, GDF15, IL1R2, TNFRSF9, OSM, LIF, TNFRSF1B, OSMR, IL17RB, TNFRSF1A, IL17RA, CXCL10, IL6, CXCL12, CLCF1, IL1B, TNFSF9, LTBR, BMPR1B, PF4	48	395	269	2.9625e-14	0.178439
5144	Malaria	CCL12, TGFB1, RGD1565355, HBA-A3, ITGB2, HBB, HBA-A2, HBA-A1, HBB-BS, ITGAL, THBS1, SELE, THBS4, ICAM1, SELP, IL6, IL1B, SDC1, CCL2, LOC100134871, TLR4, TLR2	22	395	55	4.76854e-13	0.4
4061	Viral protein interaction with cytokine and cytokine receptor	CCR1, CCL12, CSF1, CXCR4, IL20RB, CXCL1, CXCL13, TNFRSF1B, CXCL3, IL2RG, CXCL2, TNFRSF1A, CXCL10, CCL9, IL6, CXCL12, CCL7, CCL6, CXCR2, CCL4, CCL3, CCL2, LTBR, PF4	24	395	85	7.2511e-11	0.282353
5323	Rheumatoid arthritis	IL11, CCL12, TGFB1, ANGPT1, CSF1, ITGB2, CXCL1, FOS, RT1-DB1, ITGAL, CXCL3, CXCL2, ICAM1, IL6, CXCL12, IL1B, CCL3, CCL2, ACP5, RT1-BA, RT1-BB, TLR4, RT1-DA, TLR2	24	395	86	7.2511e-11	0.27907
4640	Hematopoietic cell lineage	IL11, CSF3R, IL4R, ITGAM, CSF1, RGD1565355, IL1R2, ITGA2B, RT1-DB1, CSF2RA, IL6, CD8B, CD8A, ANPEP, IL1B, RT1-BA, RT1-BB, ITGA5, CD14, FCGR1A, CD44, RT1-DA	22	395	90	9.39064e-09	0.244444
4668	TNF signaling pathway	CCL12, RIPK3, CSF1, MLKL, LIF, IFI47, CXCL1, FOS, TNFRSF1B, CXCL3, SELE, MMP9, CXCL2, ICAM1, TNFRSF1A, CXCL10, SOCS3, MMP14, IL6, IL1B, BCL3, CCL2, JUNB, BIRC3	24	395	111	1.36008e-08	0.216216
5140	Leishmaniasis	TGFB1, ITGAM, NOS2, NCF1, NCF4, ITGB2, CYBB, CYBA, FOS, RT1-DB1, FCGR3A, FCGR2A, IL1B, RT1-BA, RT1-BB, FCGR1A, TLR4, RT1-DA, TLR2	19	395	71	3.19203e-08	0.267606
4145	Phagosome	ITGAM, NCF1, C1R, NCF4, ITGB2, RT1-DB1, THBS1, THBS4, FCGR3A, TUBB6, CLEC7A, MRC1, OLR1, CD14, FCGR1A, CALR4, MSR1, RGD1565355, RT1-CE7, CYBB, CYBA, RT1-CE1, FCGR2A, RT1-BA, RT1-BB, ITGA5, FCGR2B, TLR4, TLR2, RT1-DA	30	395	185	5.45344e-08	0.162162
4380	Osteoclast differentiation	SPI1, TGFB1, CSF1, NCF1, NCF4, CYBA, FOS, LILRB2, LILRB4, RELB, TNFRSF1A, OSCAR, FOSL1, SOCS3, FCGR3A, TYROBP, SOCS1, FCGR2A, IL1B, BTK, ACP5, FCGR1A, FCGR2B, JUNB	24	395	121	5.45344e-08	0.198347
4062	Chemokine signaling pathway	CCL12, NCF1, WAS, CXCR4, CXCL1, ADCY1, CXCL13, CXCL3, ADCY7, CXCL2, PIK3CG, CXCL16, CCL9, GNGT2, CCL7, CCL6, CXCR2, CCL4, CCL3, RAC2, CCL2, CCR1, STAT3, VAV1, FGR, HCK, CXCL10, CXCL12, PF4	29	395	182	1.30443e-07	0.159341
5152	Tuberculosis	CIITA, ITGAM, ITGB2, LSP1, RT1-DB1, FCGR3A, CLEC7A, MRC1, ITGAX, CD14, FCGR1A, CD74, TGFB1, FCER1G, NOS2, VDR, SPHK1, TNFRSF1A, TLR1, IL6, FCGR2A, IL1B, RT1-BA, RT1-BB, FCGR2B, TLR4, TLR2, RT1-DA	28	395	177	2.70534e-07	0.158192
4610	Complement and coagulation cascades	ITGAM, C1S, C1R, C5AR1, SERPINE1, ITGB2, PLAUR, F13A1, F7, PROCR, THBD, PLAU, ITGAX, C3AR1, BDKRB2, SERPING1, F2RL2, F2RL3	18	395	86	2.96452e-06	0.209302
4064	NF-kappa B signaling pathway	BCL2A1, GADD45A, CXCL1, CXCL3, CXCL2, RELB, ICAM1, TNFRSF1A, GADD45G, CXCL12, PLAU, IL1B, CCL4, BTK, LTBR, CD14, TLR4, CARD14, BIRC3	19	395	98	3.80474e-06	0.193878
5146	Amoebiasis	TGFB1, ITGAM, NOS2, ARG1, LAMC3, IL1R2, ITGB2, FN1, HSPB1, CXCL1, ADCY1, CXCL3, CXCL2, IL6, IL1B, CD14, TLR4, TLR2	18	395	96	1.32712e-05	0.1875
5150	Staphylococcus aureus infection	ITGAM, C1S, C1R, C5AR1, ITGB2, RT1-DB1, ITGAL, ICAM1, SELP, FCGR3A, FCGR2A, KRT14, C3AR1, RT1-BA, RT1-BB, FCGR1A, FCGR2B, RT1-DA	18	395	100	2.14879e-05	0.18
5417	Lipid and atherosclerosis	CCL12, NCF1, NCF4, CXCL1, CXCL3, CXCL2, ICAM1, CCL3, CASP1, CCL2, OLR1, CD14, RGD1565355, STAT3, CYBB, CYBA, FOS, HSPA2, SELE, MMP9, VAV1, TNFRSF1A, SELP, IL6, IL1B, TLR4, TLR2	27	395	209	2.14879e-05	0.129187
4657	IL-17 signaling pathway	CCL12, CXCL1, FOS, CXCL3, MMP9, CXCL2, IL17RB, IL17RA, FOSL1, CXCL10, IL6, CCL7, IL1B, LCN2, CCL2, S100A9, S100A8	17	395	92	2.9692e-05	0.184783
5205	Proteoglycans in cancer	CD63, CDKN1A, THBS1, RRAS, CCND1, PLAU, MYC, GPC3, FLNA, FLNC, TGFB1, STAT3, RPS6, PLAUR, FN1, MSN, MMP9, VAV1, SDC1, HCLS1, ITGA5, EZR, TLR4, CD44, HBEGF, TLR2	26	395	207	5.25052e-05	0.125604
5166	Human T-cell leukemia virus 1 infection	CDKN1A, SPI1, ITGB2, ADCY1, RT1-DB1, ITGAL, IL2RG, ADCY7, RELB, ICAM1, CDC20, ZFP36, CCND1, MYC, TSPO, CALR4, TGFB1, IL1R2, RT1-CE7, FOS, TNFRSF1A, RT1-CE1, FOSL1, CCNA2, IL6, RT1-BA, RT1-BB, LTBR, RT1-DA	29	395	249	5.37435e-05	0.116466
5143	African trypanosomiasis	IL6, HBA-A3, IL1B, F2RL1, HBB, HBA-A2, HBA-A1, LOC100134871, HBB-BS, SELE, ICAM1	11	395	40	7.46886e-05	0.275
5321	Inflammatory bowel disease	TGFB1, IL4R, STAT3, RT1-DB1, IL2RG, IL6, IL1B, IL21R, RT1-BA, RT1-BB, TLR4, RT1-DA, TLR2	13	395	61	0.000123904	0.213115
4514	Cell adhesion molecules	ITGAM, ITGB2, RT1-CE7, RT1-DB1, ITGAL, SELE, PVR, RT1-CE1, ICAM1, SELP, CLDN10, PTPRC, CD8B, SELL, CD8A, CLDN23, SLITRK6, SDC1, RT1-BA, ITGB7, RT1-BB, SIGLEC1, RT1-DA	23	395	180	0.000132609	0.127778
4670	Leukocyte transendothelial migration	ITGAM, NCF1, NCF4, ITGB2, CYBB, MSN, CXCR4, CYBA, ITGAL, MMP9, VAV1, MYL12A, ICAM1, CLDN10, CXCL12, CLDN23, RAC2, EZR	18	395	117	0.000132609	0.153846
4630	JAK-STAT signaling pathway	IL11, CDKN1A, CSF3R, IL4R, CISH, STAT3, LIF, OSM, IL20RB, OSMR, IL2RG, CSF2RA, SOCS3, IL6, SOCS1, CCND1, MYC, PIM1, IL21R, AOX1, IL13RA1	21	395	158	0.000183903	0.132911
4151	PI3K-Akt signaling pathway	CDKN1A, CSF3R, CSF1, LAMC3, ITGA2B, TNC, LPAR4, IL2RG, THBS1, PIK3CG, THBS4, GNGT2, CCND1, TNN, MYC, PDGFD, NTF3, SPP1, ITGB7, NGFR, ANGPT2, IL4R, ANGPT1, RPS6, OSM, FN1, OSMR, IL6, ITGA11, FGF18, ITGA5, TLR4, EPHA2, TLR2	34	395	345	0.000188565	0.0985507
